# Supplementary material for: Transcriptomic alterations underlying metaplasia into specific metaplastic components in metaplastic breast carcinoma
Source: Breast Cancer Res. 2023 Jan 27;25:11. doi: 10.1186/s13058-023-01608-5 (PMC9883935; doi:10.1186/s13058-023-01608-5)
Supplement: Supplementary file 5 — Additional file 5. Table S2: GEPs of the 59 samples of NST components and paired metaplastic components. [file 13058_2023_1608_MOESM5_ESM.xlsx]

## Sheet: Sheet1
Supplementary Table S2. GEPs of the 59 samples of NST components and paired metaplastic components
	BT5.NST	BT5.SPS	BT6.NST	BT6.MAT	BT15.RHA	BT15.NST	BT15.SPS	BT23.NST	BT23.RHA	BT34.NST	BT34.SPS	BT42.SPS	BT42.NST	BT44.MAT	BT44.NST	BT46.NST	BT46.SPS	BT57.RHA	BT57.NST	BT65.SPS	BT65.NST	BT69.NST	BT69.RHA	BT71.NST	BT71.MAT	BT79.NST	BT79.RHA	BT83.SQC	BT83.NST	BT85.MAT	BT85.NST	BT91.NST	BT91.SPS	BT95.SPS	BT95.NST	BT95.MAT	BT100.MAT	BT100.NST	BT118.NST	BT118.SPS	BT118.OGS	BT118.MAT	BT122.NST	BT122.SPS	BT127.SQC	BT127.NST	BT130.NST	BT130.MAT	BT131.SQC
NGFR	218	19	56	143	299	81	159	1055	1535	16	50	22	57	45	30	29	161	15	27	440	117	20	112	148	286	86	26	28	54	32	83	51	53	1042	1254	55	465	40	36	114	13405	4223	262	548	238	22	1909	61	118
GZMH	17	10	99	67	15	60	15	25	39	7	16	35	24	55	103	184	31	171	109	99	102	34	38	61	37	34	48	59	42	15	30	66	93	18	49	81	64	9	15	45	55	17	23	29	7	34	23	10	152
PRKX	40	20	17	30	5	15	10	23	19	15	10	14	15	14	18	18	10	10	18	15	18	9	13	74	50	18	14	14	8	11	24	22	13	14	15	21	19	17	22	15	27	20	16	24	14	18	25	33	14
COL9A3	95	224	1241	1327	45	156	58	1710	2688	7	10	12	23	4329	1790	26	3624	987	1691	5738	1054	16	41	1559	8593	16	5	19	23	2552	2912	58	16	2253	2664	3186	11507	2159	1378	7179	1565	953	2198	863	45	30	4606	7105	8
CAV1	235	1455	1063	966	3060	635	3200	673	849	170	1572	3898	305	296	237	147	491	957	428	1117	276	834	815	356	910	684	5439	293	405	1073	521	439	3004	588	363	572	449	824	492	715	548	638	908	994	258	2542	1960	1205	315
FGF10	37	18	13	9	24	26	25	28	24	15	6	12	18	21	24	14	12	41	42	16	8	39	171	22	46	17	9	12	17	28	26	10	11	36	20	33	34	15	36	30	15	15	15	8	11	11	36	8	19
CDKN1A	1534	308	415	589	692	485	729	878	871	187	347	575	282	813	1129	367	1211	577	703	289	995	1747	2727	1331	1066	1062	675	1971	1184	880	1203	2712	1187	3339	2279	1715	1858	772	797	1550	450	1165	2023	911	2276	542	1642	387	3127
IL11RA	289	234	279	260	829	255	414	881	1230	52	84	137	84	229	105	191	198	277	473	4483	250	159	136	204	216	179	71	97	131	238	303	103	132	147	972	148	309	41	52	247	198	180	294	562	95	161	178	345	254
SPRY4	655	433	350	365	1097	514	644	950	967	419	760	421	164	400	450	294	342	172	321	392	378	1411	735	299	411	1356	202	264	159	528	1120	600	1908	348	893	429	478	5721	2603	839	250	197	750	377	480	263	1680	177	371
FAM124B	47	47	19	20	55	86	45	59	166	50	72	35	30	27	32	43	27	35	35	38	18	32	72	86	27	60	41	74	34	28	47	32	24	22	66	36	43	98	225	71	204	85	54	40	44	77	95	23	46
NASP	184	99	234	49	108	112	64	404	604	69	66	101	388	145	148	201	61	63	85	357	375	187	149	162	113	131	139	99	81	202	447	680	303	294	227	373	239	588	477	409	347	297	532	157	256	369	167	138	192
DHRS2	21	31	13	13	16	28	11	32	28	16	53	23	31	49	105	17	35	45	75	18	20	46	58	118	43	392	78	187	588	12	15	13	26	189	26	42	63	13	15	22	30	19	16	76	18	29	31	19	39
PDK4	52	110	51	34	100	93	392	150	152	59	65	105	94	27	60	59	42	42	75	67	95	245	325	303	51	246	180	214	115	81	350	848	83	218	236	88	30	94	114	387	1698	430	142	105	64	71	392	997	114
GTF2H2	185	181	326	116	856	357	464	860	873	108	306	395	229	330	393	281	277	245	462	299	197	590	580	315	276	394	469	494	307	402	636	1195	846	649	912	630	625	644	957	466	688	758	704	618	475	755	964	664	588
EP300	1691	1312	1654	812	2509	1767	1659	2125	2004	610	1265	1509	1622	1993	2244	1262	1135	865	1564	2163	2194	1664	1152	3805	2901	1745	1129	1328	1059	2515	2925	2140	1288	1736	2005	2185	1796	3993	4026	2150	2171	2111	2367	1245	1189	2043	2761	1522	1730
BAG1	2745	1030	1541	724	826	1394	769	2267	1811	357	731	713	1355	983	1759	3401	956	878	1071	1507	3075	2306	1482	1202	1876	2037	1017	1193	838	2425	2501	2582	1202	2188	1432	3881	2517	1945	2413	3933	2365	2340	2406	1046	1358	2089	1692	1811	1939
PRC1	333	209	487	130	278	238	141	748	1554	114	275	236	201	103	216	447	204	475	484	430	409	242	218	343	201	255	372	111	74	198	754	540	350	614	568	466	505	1194	1386	578	482	295	435	283	193	545	511	897	236
ROCK2	404	336	733	336	1651	651	918	1124	1185	344	703	576	566	767	846	310	311	332	513	1121	423	780	613	427	424	1175	656	611	571	723	1440	1163	981	1207	993	1008	753	809	1205	1217	1527	1289	1434	1060	986	2244	2360	285	918
ATAD2	2476	1628	3362	1121	2247	2370	1030	2433	4293	695	1262	954	1273	1793	2491	2194	1546	1587	2143	2584	2426	1238	1049	2936	1533	1180	762	964	520	1758	7172	5198	3040	1819	5333	4259	4519	5919	6738	5392	3481	2758	4328	1189	1190	3003	1172	2151	2597
PHGDH	1198	1516	4859	781	4888	5975	3562	29119	50537	4338	2470	621	2807	1231	3150	2591	1360	3367	3318	3176	4034	1826	758	2581	2372	2931	2175	479	405	1526	2851	1603	2227	1533	3389	23819	8455	7875	6723	3004	6337	5742	6567	2215	1386	7007	7089	5122	2471
FZD8	1333	330	212	348	720	3464	494	729	1430	150	172	74	705	781	70	558	624	466	716	1128	311	124	177	573	450	374	22	61	77	2631	1899	334	304	264	857	898	1182	747	412	575	370	1109	1700	784	185	451	176	29	245
COL4A6	15	13	16	10	10	9	14	27	21	8	13	13	27	15	15	21	15	15	16	19	18	22	9	10	8	19	165	58	51	21	19	27	7	13	77	31	26	30	108	15	19	17	16	11	36	12	40	8	15
JAG2	72	34	192	91	36	131	39	72	47	27	23	33	56	124	72	153	192	89	49	87	125	58	25	209	104	79	17	38	42	54	104	54	19	169	69	116	127	35	37	134	25	31	98	34	32	98	107	223	73
TWIST2	23	13	15	13	33	28	17	16	14	9	15	33	14	11	13	13	20	19	10	14	16	10	11	9	16	18	14	16	8	9	22	26	22	21	19	17	19	11	12	14	11	10	10	11	14	7	11	4	11
GREM1	1360	3673	21	174	6151	981	2937	638	453	44	1452	4429	285	1710	1098	84	1523	238	188	384	132	3128	1219	298	474	1688	80	378	434	3622	2708	694	561	3899	250	625	747	915	190	1896	125	614	1352	226	282	73	226	814	368
RAD52	146	118	123	41	167	116	110	298	234	90	118	98	196	107	101	163	77	101	140	217	167	109	117	59	102	82	56	105	77	131	214	118	80	135	172	207	141	484	369	140	165	160	240	106	139	207	150	198	129
TAPBP	4232	2991	4200	1780	4160	3758	2859	3784	4363	945	1713	4980	3573	2332	3177	7579	2614	4535	7476	2557	2988	2467	2845	3767	3810	2933	3710	2919	2099	1322	3303	7799	6494	4389	5117	6085	4885	1609	3564	6556	4883	4046	9116	1940	3242	4799	9060	2406	2707
HDAC11	210	117	109	122	130	184	127	558	446	96	199	332	262	310	218	217	194	128	260	402	278	326	143	773	573	488	414	262	240	350	480	527	103	527	172	263	201	528	753	351	283	258	405	419	479	578	459	243	238
S100A14	2037	100	43	20	17	69	45	608	33	15	20	81	3865	344	538	90	219	68	855	38	217	615	19	149	936	1440	37	12291	3363	1291	2545	6811	889	2098	459	8020	3242	16	5	341	23	13	102	12	18215	4969	116	52	7971
CDC25B	1788	1718	1286	453	2386	985	1158	3535	5170	402	1217	1873	1951	1661	1877	1570	1014	854	1361	2065	2774	1729	832	748	526	1644	4155	526	463	777	1007	2950	1910	3441	5111	5276	3062	3213	3138	2801	1912	1167	1436	3957	1312	1901	766	533	1326
BMP7	43	15	457	383	37	57	13	356	534	10	21	44	291	2052	1686	25	296	19	13	752	442	904	18	43	693	238	10	217	777	187	451	626	101	832	944	2549	2263	2841	820	53	1765	317	65	423	352	663	415	11	1069
AXIN1	900	537	504	164	918	853	652	728	1065	364	299	350	1073	328	513	790	575	178	355	607	586	638	320	1036	728	703	498	862	837	649	1028	944	552	612	351	505	306	753	642	620	409	479	676	272	456	863	482	404	541
TSPAN1	28	11	15	10	18	35	13	16	13	8	15	28	157	16	9	11	21	31	39	12	9	179	19	119	100	102	83	1658	1508	25	22	111	24	1161	71	179	112	17	12	17	15	12	56	31	419	52	92	12	22
UBE2T	405	225	1502	169	589	452	203	712	1846	104	176	226	276	292	579	732	529	318	407	671	578	389	317	425	244	444	289	255	239	216	1067	1111	801	202	1105	894	1021	684	1030	629	483	487	419	217	382	1081	547	688	480
SLC44A4	17	23	13	9	14	12	20	36	36	12	10	33	843	112	32	14	15	11	19	17	18	292	10	1246	1281	174	16	708	880	34	40	26	21	23	29	86	194	22	30	723	16	22	26	23	19	17	283	48	18
PSMB7	1858	1708	2325	495	3689	1352	1667	3062	3485	415	1493	2385	1257	1133	2127	1166	1001	1814	1579	1462	1726	2457	1917	914	858	3109	4864	1679	1163	1756	4771	7504	3643	5293	4222	4206	3849	5496	7920	6744	4195	4537	4005	3952	3219	5684	4347	1418	3517
IL2RB	126	115	416	398	409	274	546	147	119	1359	1129	177	75	182	670	989	479	814	756	326	402	234	798	240	278	428	422	429	343	32	117	263	409	383	370	476	296	38	67	277	82	29	113	258	158	277	80	27	1039
FGFR4	150	104	630	205	203	94	162	481	1400	28	33	19	449	158	127	65	147	229	699	2733	230	4185	76	132	383	352	31	52	86	198	338	140	97	132	1069	703	3695	276	264	410	741	245	184	146	326	485	297	184	71
GATA4	15	11	4	8	9	19	5	8	9	10	22	14	14	14	14	13	4	9	12	9	8	12	19	9	11	11	7	15	7	7	10	7	13	18	13	12	30	140	157	10	7	26	10	10	11	9	9	10	11
RAD51	184	122	250	46	294	157	116	194	288	60	152	178	129	92	161	249	97	95	106	103	185	316	281	227	95	133	179	145	121	86	289	539	318	154	262	242	210	203	243	393	274	197	244	86	148	358	129	104	323
COL11A1	435	56	79	112	18	1003	13	333	53	10	31	39	131	464	348	46	937	76	198	21	162	6290	580	1077	661	1820	12	1215	1189	508	1264	383	324	5781	1606	1630	3949	2465	2203	755	166	17835	1204	156	174	486	1397	2798	610
DUSP4	95	94	390	124	361	111	199	578	346	17	43	101	1019	558	583	292	129	136	118	444	274	1289	111	100	158	2465	236	364	363	267	342	683	239	240	397	581	1697	1735	1297	271	252	367	219	155	534	560	660	434	408
MLLT3	626	229	337	310	148	610	68	759	693	255	244	324	333	786	552	1531	1053	161	330	507	572	228	62	978	750	315	171	232	247	599	742	641	548	537	562	841	517	664	450	813	526	224	1038	925	92	400	1399	774	415
F3	341	116	49	31	281	273	490	149	139	24	299	1537	200	239	371	57	196	168	182	186	612	1742	331	102	132	854	2674	923	404	222	288	371	1980	3139	1485	351	480	481	1642	367	281	306	741	496	1426	187	1032	65	461
MAPK3	846	495	841	313	1486	922	955	1646	1653	243	354	683	1546	738	647	586	434	456	789	1195	923	1165	530	1019	575	906	973	976	762	1155	1247	992	529	2129	1025	1282	939	1094	1165	895	799	1099	1401	999	853	1266	1127	823	955
TBX1	565	302	368	227	759	529	415	1073	517	271	387	669	342	428	830	38	60	26	42	229	34	455	129	25	74	181	16	288	205	426	1214	72	164	443	776	457	378	707	472	794	1305	913	1072	1017	540	1264	46	11	483
HIF1A	3189	1240	1112	684	7777	3406	4752	3031	3155	570	2725	5435	2139	2070	3140	1774	1084	4307	3750	2013	2574	2682	5224	2184	1776	3988	7062	6254	3060	3401	4231	10445	5130	6430	6141	6687	3341	3464	2853	4741	2764	6208	6404	16327	6868	12604	2025	1362	3026
PLCB1	241	416	1492	296	725	742	342	676	849	226	407	760	758	2055	2155	402	949	279	1189	903	788	573	511	1166	319	308	85	412	631	181	666	75	108	2718	1457	1517	1053	1335	1630	3154	806	415	684	616	56	84	3477	1309	793
CDCA8	29	16	17	16	20	24	18	17	31	16	19	11	24	11	10	30	12	16	19	20	13	21	9	20	38	26	19	23	10	20	14	23	18	29	21	17	16	16	30	22	21	19	27	22	17	37	16	16	23
HLA-DOB	60	17	147	42	15	37	14	38	37	10	23	48	25	47	73	294	201	466	704	78	115	28	30	79	64	81	30	100	75	67	145	82	47	46	86	157	125	11	24	173	42	42	97	34	69	101	81	17	94
EYA1	20	18	12	11	12	22	12	57	167	32	101	57	14	17	7	18	15	59	146	15	12	22	64	10	19	70	181	22	28	13	14	14	15	111	1347	17	55	152	121	17	24	21	19	274	12	19	83	9	11
TYMS	3005	2606	5909	772	3369	1469	1317	4098	8306	882	910	591	1260	839	1358	1971	2499	1374	1682	2628	2266	896	1695	997	676	1294	2251	616	429	1839	7047	3582	3224	3282	5373	5044	3471	1331	2623	2813	7239	3952	4105	2519	1541	4213	1566	3215	2616
LAMC2	1237	228	230	97	52	144	55	51	24	11	18	1377	751	472	628	84	339	918	1541	82	683	282	216	2929	1496	565	41	329	209	1964	2940	896	418	1268	462	505	708	407	206	2080	11	31	2801	13	905	733	2532	376	339
GZMM	24	30	34	21	21	50	18	28	22	19	25	32	15	30	66	57	44	52	32	43	33	10	35	31	50	56	32	28	48	18	28	30	46	27	58	60	56	19	21	48	35	10	15	35	35	36	18	13	70
HIST1H3H	2956	1656	3432	517	3340	2545	1303	5539	12017	1622	2910	988	1849	738	2791	4774	1508	1496	1963	4075	3642	1180	1915	2234	1458	2129	2753	1493	1355	915	3469	6523	4849	5793	8122	7283	5449	5708	4984	1966	1970	1720	1830	2925	1744	4422	2047	1522	2923
JCAD	178	558	58	64	1151	260	698	257	266	31	215	1519	97	210	214	78	230	77	96	158	92	448	370	191	158	501	222	206	220	230	492	241	712	497	177	362	286	215	634	690	347	473	482	303	262	385	280	155	241
ID1	4193	745	288	956	746	472	354	2350	6322	97	679	672	600	1685	2874	239	789	1801	6346	2333	1063	1076	1302	347	10799	1335	827	2319	939	2927	964	784	505	1928	13450	12548	14074	227	339	556	7063	7910	959	5568	5234	432	3951	99	4185
CAMK2B	9	8	33	10	11	20	12	40	20	12	9	12	26	16	11	71	92	15	11	10	14	40	18	17	17	136	11	24	15	11	23	297	21	219	42	96	44	67	37	21	19	23	14	26	13	14	16	5	88
CDCA7L	272	318	279	49	499	874	198	1674	1497	309	326	222	522	291	726	809	325	199	249	1367	1163	829	386	882	182	765	634	598	319	532	1286	1385	599	1145	1865	2255	1430	5258	3889	769	1874	2123	1086	1079	489	1685	501	1246	725
CDC25C	92	45	160	14	134	80	55	113	263	9	46	42	50	31	61	56	36	46	50	144	80	46	80	56	76	96	130	43	28	39	131	330	153	124	338	209	225	149	181	383	168	160	194	70	94	281	62	70	88
FOXP3	43	32	47	21	24	85	23	102	112	14	23	86	52	58	191	60	40	54	84	42	37	90	60	101	101	160	62	164	61	33	29	128	119	157	110	172	80	21	21	80	25	27	40	81	130	237	48	27	272
BRCA2	558	270	160	63	435	355	225	446	799	113	172	294	667	228	383	572	319	493	433	878	669	288	395	367	269	365	297	352	245	188	621	678	501	569	1026	1376	1026	492	894	899	343	253	278	246	311	545	300	253	519
LTB	1346	377	116	37	32	200	38	176	98	38	46	241	94	83	285	370	289	188	209	76	132	119	186	169	151	255	135	301	103	35	58	683	270	316	110	192	123	29	30	356	48	32	274	93	137	213	56	31	319
ENO1	11263	11039	20695	11640	17179	7508	8743	25038	26416	2889	23848	15145	17682	13239	13035	11601	8943	28661	33965	8577	12848	20122	20929	15354	15286	29303	42230	9782	5303	24783	17788	25473	24269	37571	32011	35667	59250	25606	23058	24084	9682	16514	23957	43978	20920	29331	31024	19952	57685
KIF23	796	493	1369	250	1227	866	487	1849	2450	346	814	770	689	482	665	961	617	1939	1799	1326	880	442	640	1239	860	578	1348	380	236	495	2150	1474	1110	1741	1817	1373	1393	1082	1270	1206	1022	627	1046	1066	613	1441	2043	1414	720
SMAD3	330	469	468	409	677	352	519	976	596	276	516	310	445	579	515	599	913	579	921	369	260	219	656	949	612	342	464	640	508	985	1132	406	549	1147	958	340	416	190	192	624	83	287	386	750	200	227	1112	495	204
SIDT1	26	12	15	10	13	50	23	23	13	20	11	16	185	35	62	41	25	47	25	20	39	293	14	24	25	478	26	272	232	11	16	44	25	243	34	51	36	14	7	42	16	12	18	20	50	113	38	7	99
CCR2	14	13	22	15	12	35	16	35	57	9	18	57	19	38	119	69	71	169	155	73	192	34	70	49	30	56	69	129	80	18	28	61	71	67	71	96	67	12	18	109	25	17	19	18	69	155	36	15	141
KRT7	4898	319	144	21	191	4414	333	2764	148	22	9	149	17196	1241	2384	2786	1949	1270	2167	913	3311	9991	76	4224	1751	10222	11	6369	3111	1969	4256	3959	407	7814	220	1992	1782	51	27	3998	787	371	2729	14	3823	6049	2370	1273	3012
MCM2	598	458	803	169	1739	652	566	1502	1847	125	415	361	441	423	1372	566	307	420	541	1249	1060	331	389	654	279	477	505	488	350	1006	2132	1325	677	1000	1374	1211	1255	1924	2321	939	642	525	703	646	912	2051	651	1027	1202
BIRC5	4067	2541	3820	910	3336	1986	1196	9426	19006	734	1694	844	1042	928	1519	3667	3397	2950	3079	7428	7058	1061	2360	2521	1343	2418	2958	724	358	723	3409	2771	2602	3316	5597	2960	4346	6168	11886	5284	5448	3477	3099	3744	1375	3041	2171	3251	1579
FLRT3	23	20	12	11	196	60	88	117	70	12	26	126	255	19	70	153	55	19	33	138	86	79	28	43	76	84	12	37	31	18	18	37	26	2431	701	504	140	281	610	18	3152	607	76	80	70	93	42	21	41
GADD45B	1577	1152	1142	1937	1735	3284	2222	2031	870	113	680	1833	3453	3094	2944	1197	1958	1165	1637	1003	1682	4354	1204	2316	2264	4109	1323	1507	2426	4125	4168	539	553	3269	588	1176	1314	386	706	2151	6055	4720	4313	2879	987	1303	1951	651	1083
CCR5	43	40	70	40	28	70	45	49	78	27	42	167	45	120	225	194	68	211	239	110	125	62	134	83	83	122	204	297	174	45	65	113	125	137	197	183	137	32	39	141	74	77	73	111	179	340	106	16	495
SMAD5	371	285	516	259	855	411	710	1405	1824	143	355	471	222	605	405	376	458	309	376	578	563	588	723	384	620	781	493	520	349	779	1183	1429	870	933	1353	880	849	943	1143	1540	881	1148	1672	725	521	805	819	493	503
HEG1	171	205	46	19	469	145	214	263	504	160	362	419	70	113	183	104	117	113	163	146	108	470	315	135	106	342	337	297	155	179	496	265	333	483	369	315	197	327	689	568	527	407	453	241	244	406	255	54	412
NUF2	322	287	379	107	495	285	285	460	1225	289	218	107	168	92	140	245	208	214	150	681	298	93	182	300	211	173	215	113	55	113	392	625	503	161	787	775	739	447	639	303	410	339	336	220	402	758	163	327	206
PGK1	2231	1591	2458	6464	9621	4759	4092	10458	6154	777	5936	10640	6318	4241	5306	3930	3991	12911	6697	3918	6855	4865	5081	3737	8099	13464	10914	3591	2022	9316	11577	17523	12724	15501	12601	19388	32666	13405	10921	8631	8264	16933	23171	20257	12981	10656	5635	4073	16256
MME	137	702	80	68	9607	332	5925	95	123	54	742	5571	71	324	154	70	323	83	489	380	249	217	343	73	154	230	4941	660	306	851	350	331	654	2305	1648	335	288	170	124	335	92	107	209	247	1814	600	233	38	1589
HOXA5	59	28	100	75	579	886	326	92	129	329	265	124	220	327	197	63	92	38	34	38	48	109	122	346	150	595	24	111	82	152	120	47	42	227	618	382	559	1084	543	46	73	80	341	214	89	75	65	13	62
COMP	165	156	32	92	39	235	154	203	28	12	42	110	70	509	438	30	141	53	112	17	58	1246	459	701	792	355	9	134	803	353	434	71	11	249	37	435	418	11	15	569	349	113	278	159	43	42	416	21	83
MRE11	494	462	222	99	817	1113	695	1150	1424	259	525	478	777	656	843	697	555	234	344	1058	624	723	556	327	296	667	431	471	391	1068	1675	944	516	995	517	695	448	835	1131	882	848	836	1291	546	846	1315	1032	1347	790
STC1	216	91	156	46	201	168	133	187	1015	24	54	325	49	216	389	192	122	146	321	82	171	493	366	70	64	490	465	60	53	415	559	221	531	201	918	287	718	1083	329	591	203	186	522	198	136	184	216	207	120
IL2RA	73	36	88	22	44	107	200	47	51	10	20	449	54	157	331	132	88	222	259	56	81	203	179	92	83	163	755	102	20	19	80	140	223	252	213	141	129	24	76	159	39	25	46	212	61	80	78	88	461
MT1G	4314	2491	1335	1478	760	1246	982	1584	2177	988	2813	1774	1724	1067	1200	916	833	761	1225	1238	1263	969	1066	1961	1206	2088	5211	768	988	1340	2059	1017	1437	3309	1122	1043	1058	922	828	1470	1811	1600	1172	1850	775	795	2828	484	637
DKK1	203	15	67	27	16	39	24	41	114	9	24	40	506	52	18	11	33	12	48	40	123	319	17	48	112	148	248	76	282	32	110	33	15	456	194	131	42	182	39	123	246	341	57	431	173	208	79	8	51
ITPR1	159	389	431	999	544	189	620	427	272	387	861	542	212	225	263	304	169	483	674	416	469	258	638	182	266	586	617	380	334	506	863	238	674	438	792	515	581	1270	593	324	274	292	367	622	258	654	256	45	338
LINC02381	42	62	62	53	107	95	87	203	78	43	89	116	168	140	113	42	227	59	73	264	88	109	44	60	67	123	33	111	130	174	341	54	30	247	168	90	100	171	175	143	175	168	145	135	85	184	105	16	104
ISG15	1101	4053	1604	1644	549	870	664	840	748	1895	5977	5223	1075	4141	6600	1648	3360	3532	7063	560	313	1134	669	5020	1086	1884	2554	2418	1926	1545	3074	719	561	7064	21131	2014	8090	240	448	3418	9764	6350	8033	14353	4556	9852	2006	133	4701
SOCS2	151	60	49	93	532	354	407	168	191	155	111	162	112	195	194	177	73	136	82	267	161	182	150	98	686	203	145	175	132	529	310	318	344	323	430	192	419	343	907	419	1994	745	330	235	136	369	236	65	235
CCL7	27	66	11	33	13	30	15	17	11	11	40	167	11	62	261	13	83	370	826	10	51	7	220	35	51	47	103	273	14	111	164	15	134	75	162	24	137	38	17	36	16	62	70	119	93	30	15	9	636
PRKCB	22	18	31	20	33	27	25	35	39	12	16	50	24	30	83	78	50	71	67	39	46	37	69	34	47	54	97	117	67	167	334	60	69	52	113	234	99	73	121	146	21	16	77	35	71	79	35	14	235
ZFPM2	21	33	15	9	18	19	12	61	179	10	65	48	18	62	24	23	53	42	107	105	38	80	61	37	34	36	18	30	60	168	143	18	10	103	336	56	144	155	143	141	47	12	76	317	15	24	59	13	20
CCND2	129	35	140	90	151	127	56	282	314	722	428	258	128	179	402	378	329	599	400	187	444	582	208	331	306	322	197	542	352	218	296	292	430	348	1865	476	922	16201	11346	659	210	125	424	534	165	326	822	39	845
OCLN	113	66	106	66	99	203	58	416	222	33	84	94	254	140	226	192	136	60	104	96	310	715	102	471	312	203	61	348	304	199	384	613	133	721	201	227	166	120	118	502	71	66	278	79	210	214	234	317	197
CHI3L1	572	63	2094	1034	252	904	852	3938	2921	23	42	623	225	610	2763	1635	350	5748	11611	5409	6173	586	2478	2691	1024	309	2192	3817	565	338	1302	12786	872	961	594	311	350	732	147	478	94	27	2341	197	43083	1022	4964	326	3733
ENPP2	341	1800	577	1853	2300	121	2504	262	141	74	221	1760	60	2408	439	194	144	1662	2565	178	102	211	2223	113	794	1932	1579	120	122	146	289	2597	1356	390	2030	457	1505	1955	1589	473	624	1832	753	1054	189	75	1338	188	361
RUNX3	1078	397	420	362	432	123	301	139	92	92	503	368	60	478	249	291	1082	290	157	265	131	583	509	124	336	285	122	224	166	641	398	269	280	546	1001	901	883	413	289	657	389	786	1032	599	178	281	141	230	602
LAMB3	2100	404	138	962	74	273	148	751	95	95	293	600	888	275	411	36	1585	2083	3132	109	692	899	181	2977	7100	514	148	989	859	3136	3599	197	214	1809	453	2482	3252	74	92	3456	32	92	1782	98	295	222	701	176	1151
CXCL12	308	1841	190	65	489	537	106	251	98	24	347	3572	185	192	230	138	815	122	142	292	221	1053	3920	893	549	342	1788	2269	1809	299	813	277	105	759	1978	385	416	292	569	415	362	221	221	196	725	865	1020	69	122
CCL21	1354	136	179	83	61	231	84	85	67	53	50	110	86	64	364	381	690	118	81	78	117	679	677	107	335	235	55	81	70	107	113	66	53	67	167	187	84	48	59	1403	142	69	584	71	40	57	81	46	252
MIA	1501	374	1977	5482	114	499	62	1408	1650	16	35	91	101	5098	1969	135	1391	3880	3051	5161	694	31	17	7598	10155	27	11	22	14	2665	4739	749	107	1480	488	2634	4016	348	185	2263	622	463	3096	156	117	32	12378	5815	17
BMPR2	1382	852	1051	603	1129	1067	686	1481	1685	956	1269	1144	1423	961	795	726	1591	657	1255	1373	734	1325	1059	1386	956	1346	680	952	774	1559	2124	1167	994	1278	1018	1017	894	1127	1224	2009	938	950	1421	1014	668	839	1456	463	668
CACNA1D	67	33	70	13	17	107	19	97	40	129	84	28	254	113	118	232	43	27	35	59	89	128	30	155	101	484	19	29	106	327	309	145	90	254	47	93	100	68	76	256	35	41	114	36	26	124	316	239	29
ERBB4	11	9	19	9	10	25	15	21	15	12	9	18	73	21	14	27	14	25	18	13	14	51	10	24	11	61	12	33	99	22	50	18	3	23	52	31	31	39	33	31	16	36	24	11	7	11	29	10	9
SHC2	52	57	136	102	441	333	692	333	42	128	81	149	172	91	100	35	115	52	47	45	46	541	121	57	155	338	36	126	109	169	645	968	736	681	346	145	195	846	955	68	58	41	97	666	157	205	309	66	33
ACVR1B	410	158	159	106	318	369	258	748	513	171	189	214	639	411	538	295	284	251	232	492	488	482	321	268	260	626	419	491	389	779	1078	662	427	1043	729	1094	652	563	596	815	287	369	635	305	701	940	628	460	1008
CYBB	799	917	709	293	1857	672	2307	658	1001	461	746	1847	207	844	1806	1002	722	1569	2914	954	715	1407	2394	1077	830	1655	6911	3562	1124	224	600	877	1043	2071	1405	1168	916	387	1047	1363	995	1961	777	1189	1379	3714	1042	534	3269
IL3RA	45	25	15	14	87	60	34	53	82	14	25	79	25	28	51	48	27	45	80	35	44	52	72	40	29	66	38	76	55	56	161	212	129	140	107	96	72	35	36	155	48	45	110	35	55	61	26	33	88
IKZF3	45	23	203	73	13	152	15	53	32	19	16	98	55	119	476	354	125	280	207	148	183	41	81	99	95	123	239	154	136	64	66	189	220	86	131	243	110	83	115	189	39	32	39	53	83	137	119	123	387
ST6GALNAC2	579	114	488	49	36	343	85	703	961	34	51	73	305	280	381	626	599	139	107	316	1111	426	33	1099	1099	145	148	357	387	39	163	360	56	896	585	746	1041	736	1507	2422	2024	641	769	85	1335	1472	441	1795	1609
OAS3	585	973	1435	665	758	636	685	693	1487	672	1620	2733	730	1648	2564	1201	1486	1521	3294	277	310	556	735	1006	391	1161	1240	1940	1343	617	1520	605	540	2503	6381	1325	2597	406	1349	1652	2631	1945	2690	1620	1978	3562	1159	321	2718
EIF4E2	2525	1816	1907	1043	2498	1784	1497	4360	3732	922	2131	2413	2057	1125	1541	1547	2478	1490	1582	2358	1758	2079	2465	2271	1718	1779	1825	1787	1158	1283	2069	2621	2195	1972	2530	2209	2138	2136	2829	2560	1392	1467	1692	2179	1285	1904	1944	904	1777
PARP1	2655	2869	5605	1668	6614	5153	3464	4809	7573	2726	2760	1552	3264	1997	2531	5642	4560	2624	4424	4599	3040	2160	2200	3434	1820	3179	1921	2288	2106	1464	4792	7640	4672	2448	8372	6073	6142	6223	12683	3411	3181	3253	3863	1741	2520	9320	4131	4118	2120
PLD1	1917	475	118	57	701	416	742	371	502	593	792	551	509	322	392	402	360	281	821	140	212	644	720	583	400	966	537	1284	645	302	551	351	334	966	1061	1122	479	279	318	705	877	820	677	488	1349	316	1622	3098	1162
GNG4	14	23	108	27	31	23	22	183	213	14	14	19	21	34	32	23	67	17	11	39	37	22	20	23	29	35	11	27	31	44	93	30	24	38	51	73	130	582	576	35	16	28	39	31	31	15	22	11	23
CCNB1	1253	941	2997	649	2981	2382	1871	4313	8450	490	1865	1085	757	689	1801	2355	1166	2504	3003	3528	2795	1901	3242	1610	958	1450	3345	2001	769	682	3078	5829	4287	3274	5380	3227	4229	3644	4399	3196	2380	1728	2253	3312	1806	2787	786	1202	2371
CXCL8	407	62	7	92	124	140	181	96	69	18	58	690	160	290	98	34	72	1318	711	26	545	905	256	59	217	830	349	639	217	2700	652	185	1375	3681	328	271	1334	933	225	327	28	86	302	1303	2418	42	45	277	131
ELK3	442	425	318	256	1454	575	1043	3009	2221	192	975	1335	176	456	484	346	714	379	584	1167	689	1130	1360	898	548	955	733	1742	738	1314	2129	704	1504	1235	1378	834	484	1940	2450	1530	610	766	1556	1277	473	1009	904	447	897
TAP1	1478	1112	4582	1219	478	823	526	430	476	205	816	1833	157	901	1984	10157	1554	3200	5232	2540	4977	771	933	1309	1374	1266	3087	939	685	478	932	1704	1876	1844	4320	4745	3851	682	974	3651	4598	2979	2826	1558	1064	2061	1558	77	4617
NSD3	1502	1258	910	386	3159	1791	1961	3637	5084	525	929	971	3822	1562	1077	1198	773	837	1174	2425	2187	938	769	1104	923	1344	835	1493	1233	6950	11320	5905	3593	1061	1985	1846	1610	1461	1603	1537	1311	1503	2009	945	1945	3563	1462	1393	1199
EDN1	594	97	244	164	186	1010	64	734	160	26	31	216	3894	120	43	475	500	81	152	108	996	1076	49	656	535	503	77	149	259	357	1396	538	167	659	66	511	144	87	51	1079	33	35	1763	37	731	261	191	20	812
BCL2L1	738	373	324	301	971	818	662	761	752	226	421	945	728	589	807	815	931	501	957	472	649	1109	569	1510	1703	1536	1670	1332	905	685	1179	1229	810	2322	1069	1438	773	376	691	1308	787	1044	1038	948	1476	1623	1431	412	1925
NRCAM	58	88	157	93	221	593	47	513	557	14	23	836	52	763	62	93	142	42	53	486	455	76	168	257	213	90	1597	61	35	319	693	490	227	33	178	87	106	2886	1195	266	33	42	156	124	35	30	749	1358	52
MAPK1	3627	3176	3492	1341	5515	5141	3870	4049	4396	1525	3242	3769	2535	2213	2799	2356	2672	1874	2768	4075	3848	3327	2738	5844	3144	2964	2771	2802	2050	2957	4816	4843	3111	4334	3497	4317	3098	4548	6361	4731	5763	5724	4628	3401	3509	5200	5278	4225	4059
GATA3	951	243	60	33	835	1189	304	102	46	64	246	600	2410	172	694	1192	848	362	893	136	482	550	207	1191	135	1125	545	823	2027	218	566	6166	716	1757	430	2028	416	134	154	388	29	137	316	963	1821	6298	584	22	1472
RNASE2	16	10	15	14	16	23	16	19	14	10	18	42	15	19	10	11	13	58	58	13	18	26	30	21	27	23	84	78	20	16	37	36	20	52	139	55	42	29	30	45	15	49	36	47	36	23	21	7	56
BMPR1B	273	154	230	105	61	152	136	522	1341	33	37	204	240	105	15	124	63	539	1214	229	249	145	35	98	207	63	33	185	244	457	679	151	80	93	372	121	130	232	276	379	213	134	500	104	51	14	364	1419	20
IL24	14	22	5	12	9	16	13	17	24	11	9	97	26	11	20	24	10	11	8	11	23	12	9	13	9	32	27	16	3	22	13	18	36	30	232	12	64	13	13	11	15	21	18	10	64	8	17	5	12
SPP1	3004	8458	820	5068	4151	1423	5614	2296	2804	430	5913	28391	3353	15222	4893	3612	12618	8062	7974	478	1821	5987	38123	4917	8013	8722	31777	44461	2578	9373	9789	4345	12800	18624	11433	4146	17170	18971	18105	13401	1805	50530	18911	7157	24059	3935	8459	5461	20839
FST	74	38	65	53	663	96	162	164	68	14	20	356	66	290	179	158	317	30	178	181	487	235	71	213	230	152	33	139	264	302	343	36	37	611	674	199	367	879	485	119	334	212	430	264	33	41	268	24	80
KIFC1	3837	2012	3825	568	2818	2706	1127	4712	11740	957	1626	840	1308	864	1424	4247	1291	1408	1723	3123	2715	920	974	2066	1283	988	1483	887	505	907	3862	3316	2486	1570	3896	2852	2764	4188	5540	4021	2694	1874	2491	1440	1530	2522	1726	3079	1082
ALDOA	14306	8885	9484	6200	21783	15713	14485	16003	11668	3224	10022	14233	16901	8416	10133	6505	6100	9718	10638	10602	16541	14912	12778	9244	12971	28070	28166	11416	7506	13862	13952	17821	13089	29584	17439	20126	26508	24947	20271	17357	9634	18365	22075	23677	12890	13929	8186	6582	26440
TLX1	12	5	33	57	14	205	13	114	10	6	7	10	195	205	18	11	68	12	25	18	22	10	15	8	33	23	13	16	34	152	375	6	10	15	155	341	129	170	62	57	20	15	25	16	7	109	12	8	15
BAX	1138	696	1411	570	1775	1204	1040	2091	2156	510	857	1578	1554	1175	1962	1411	1195	1026	1110	1593	1651	1449	1354	1257	954	1854	1855	1502	764	1086	2404	2544	1710	2419	2117	2029	1541	1623	2601	1811	2117	2337	1912	1672	1893	4176	2252	903	1925
IL12RB2	76	110	300	159	43	357	42	307	846	15	14	104	44	308	236	490	121	358	466	233	459	45	32	2159	113	30	40	46	35	401	1035	95	76	39	97	417	386	667	846	1023	1216	786	499	36	125	53	1367	1823	205
RBX1	2367	2030	4656	1267	7130	3132	3182	4665	4208	782	3007	3337	2273	2819	3853	2610	2098	2701	4617	4942	3713	4190	2693	8992	5103	4414	3817	3093	2105	4020	7446	5503	4257	4060	5032	4952	4571	12782	14872	6093	5851	5707	5342	3852	2670	4259	4904	2973	5848
TGFB2	98	78	161	220	815	391	385	162	278	15	139	416	705	578	347	233	1727	257	287	362	192	1337	79	350	389	235	121	60	175	1127	663	53	128	1235	1950	456	1553	636	4516	1589	354	402	2156	678	91	276	2410	475	365
SKP2	527	531	2511	398	2334	1242	1074	1229	1497	185	423	429	591	643	1486	1555	737	359	508	1740	1133	312	510	465	185	493	512	430	230	501	945	886	657	711	1363	1982	1223	3470	5453	2167	2702	2358	2356	829	749	1667	825	1107	1432
IRF6	3698	591	439	971	260	2915	204	3187	779	16	23	296	1921	2223	2538	1772	2428	2251	2405	1568	3083	1787	33	9047	6736	2485	23	4549	2983	4306	8149	4461	833	3783	1759	10475	10328	201	260	7445	36	126	7973	50	4513	3293	7909	13350	5215
PTGS2	36	84	23	71	2210	441	2855	260	56	24	50	52	88	85	69	39	30	1064	957	117	728	69	104	185	268	80	35	61	76	235	371	34	345	86	2500	51	737	371	109	84	38	68	1108	174	57	21	119	75	58
PPP2R2C	15	28	6	20	43	11	27	29	300	15	23	85	86	12	16	20	57	9	18	194	32	479	20	92	596	196	156	646	308	24	27	50	40	290	185	278	454	672	710	23	19	31	21	186	1313	697	64	62	382
COL6A3	2754	12672	1116	3911	44185	4389	22263	3947	3180	2521	18377	5041	972	1788	2553	688	6366	873	1553	3787	1254	13847	20442	2716	4348	6799	1103	5355	8419	6159	8889	5623	33768	13815	11023	6170	7326	3244	7405	16816	10713	13168	8121	29746	2443	3304	9629	353	2526
WNT10A	213	30	27	15	8	22	22	110	19	14	8	465	52	83	125	25	96	47	45	27	31	58	30	75	464	35	6	31	35	87	59	116	56	330	93	335	358	33	60	83	10	12	36	62	92	179	60	15	47
IL10RA	216	217	235	157	518	327	777	240	338	148	233	812	146	562	1009	426	397	722	900	343	302	475	767	402	387	576	1299	1397	676	147	284	437	444	658	767	608	417	74	261	936	600	1254	372	477	636	1268	547	176	1198
BCL2	139	120	307	100	386	131	127	206	218	64	81	101	147	105	122	139	108	96	112	138	107	128	106	178	101	103	63	178	136	120	245	257	127	125	123	144	73	203	243	300	520	393	745	87	60	158	375	402	195
PIK3R3	474	185	396	60	683	684	497	483	2014	55	141	170	947	218	481	624	105	229	468	340	614	1363	153	2992	570	1499	322	382	477	202	623	1216	467	1091	451	537	299	1631	1401	478	426	441	1516	606	1300	1245	400	296	376
ROBO4	142	85	32	49	229	106	191	141	193	34	71	93	31	46	76	57	56	20	54	58	50	99	191	104	97	187	131	151	99	55	227	148	275	100	105	109	69	54	57	176	70	48	114	92	92	119	104	39	129
TYMP	3981	2083	2169	1847	1844	2057	2764	1156	971	257	1429	9538	1684	3023	5735	4002	2926	6819	9279	1519	2408	4366	5491	6570	5015	8510	11729	7515	2963	2163	3211	6071	5111	7703	10645	6295	7003	1182	1586	6713	4194	6003	7537	4581	8230	10743	2341	1044	18782
ETV4	530	307	49	86	111	215	92	1483	585	24	63	66	102	91	127	56	146	31	77	230	266	237	44	89	73	80	50	55	23	137	411	749	427	89	492	209	267	735	318	83	22	31	189	270	230	23	555	265	239
TFF3	51	23	20	13	15	18	13	259	62	13	7	7	1075	10	10	21	24	10	13	16	15	298	40	16	69	88	7	1540	1139	12	16	7	16	15	24	76	39	12	21	34	16	9	18	15	6	9	28	12	14
THBS4	32	51	73	17	64	54	56	51	54	7	35	14	28	85	109	70	290	73	11	126	41	401	52	61	51	326	28	82	573	335	396	48	35	160	19	173	32	568	245	982	1139	43	406	35	28	57	1354	76	46
GRIA3	112	37	24	9	738	312	709	30	19	12	20	9	42	278	35	41	468	17	30	110	45	109	26	42	70	58	7	120	194	95	91	114	47	155	427	128	208	115	71	146	51	16	38	14	28	39	52	5	52
LIF	1416	152	57	161	2213	251	2457	954	226	44	90	338	302	263	1400	105	375	303	174	174	1290	492	833	1649	1553	268	66	136	332	114	267	1622	459	1842	1130	224	380	284	374	388	259	215	572	259	720	126	1041	68	113
LEP	24	16	9	14	55	40	50	18	9	11	17	37	145	20	18	27	13	24	12	36	19	14	19	15	25	14	13	10	15	23	10	14	16	40	27	16	27	27	22	28	41	22	26	100	47	13	28	39	8
RASAL1	265	59	57	20	13	96	22	75	27	18	18	15	88	38	105	32	50	26	20	28	46	25	27	82	74	51	16	178	39	44	90	144	22	274	31	150	112	140	40	68	13	21	48	17	206	243	232	1241	61
ALDH1A1	106	42	158	62	114	116	219	409	261	20	32	147	548	246	501	144	77	158	231	257	100	262	329	121	266	1065	529	1544	1220	32	74	343	296	4891	484	1156	152	38	383	229	301	194	158	1035	820	11915	5568	186	533
PTEN	45	14	31	22	66	80	30	723	484	20	61	242	111	193	125	72	130	124	282	63	49	333	217	224	194	208	59	270	148	121	227	270	138	218	416	523	284	30	72	181	112	82	130	103	43	89	371	96	118
CD84	282	474	324	173	487	275	1128	191	470	174	597	839	110	321	775	494	358	421	721	344	195	617	6690	461	274	1087	2219	2459	818	121	294	290	818	871	559	380	286	138	449	675	633	2636	475	1086	562	972	392	286	1150
ASPN	44	66	27	25	114	185	40	54	33	15	20	112	46	85	64	15	56	47	45	12	12	2039	112	142	60	382	7	514	938	160	262	43	68	350	14	234	259	101	156	123	203	223	184	58	32	148	150	17	68
TSPAN7	71	119	189	338	143	43	204	342	359	50	61	30	25	225	326	60	106	44	124	667	328	174	440	66	288	106	20	98	105	104	540	26	31	112	445	367	263	2475	2324	283	447	928	806	335	63	46	669	537	31
BAMBI	1686	551	4945	1791	356	1067	145	2168	3658	63	203	440	2897	7440	2741	1195	4148	3261	5481	1534	678	668	966	4774	2625	2767	733	400	956	6585	8387	234	407	827	1936	3479	4893	2869	1530	6262	2004	8378	12054	885	610	2762	11115	7480	204
PLCB4	916	157	506	782	155	529	101	852	549	97	302	209	1907	2461	1554	1001	1057	243	457	1024	872	923	67	1697	374	855	58	366	671	1245	1288	181	56	920	441	673	407	723	1197	2245	62	508	1093	180	201	1560	3406	1989	199
FLNC	93	234	270	187	6268	101	3183	1214	158	20	362	1507	41	212	51	17	140	38	36	451	43	210	94	68	382	149	153	120	276	153	196	100	331	236	1315	143	680	502	432	120	2186	900	224	1797	210	190	149	57	49
IL13RA1	774	633	776	434	3053	914	2203	1442	1654	255	1373	2016	2369	611	866	1304	1288	2351	1296	1809	1677	3086	3862	2057	1372	3472	2685	2131	1269	1620	2312	3612	2686	3503	2550	1627	1976	1459	1837	1943	3996	3989	4085	1792	2191	1979	1701	1054	1850
LRP2	20	16	47	12	19	18	16	16	23	15	8	19	171	26	16	684	38	19	42	46	57	12	12	42	18	15	3	92	612	48	153	70	10	13	24	49	17	30	32	59	22	16	21	24	16	46	70	20	15
LEF1	275	760	518	1041	503	154	180	1181	2183	163	578	199	102	926	360	115	411	80	127	1357	268	552	1167	190	644	429	38	310	246	729	1244	951	2293	320	736	405	750	3740	2405	581	688	656	865	296	353	196	5577	3941	374
PTTG1	807	522	1401	173	569	781	475	1429	3617	100	398	389	279	269	469	538	276	492	531	830	635	695	903	448	640	1130	2275	355	158	482	1241	1755	1306	1654	2330	2290	2568	3934	6134	2651	674	659	1257	1833	673	1654	358	749	1220
HOXA9	33	22	18	11	207	475	233	26	29	110	91	22	31	172	99	30	44	15	24	16	20	43	69	84	34	373	24	33	46	39	35	25	33	88	259	193	186	309	128	33	66	50	120	157	102	23	15	15	26
ELF3	7122	522	331	129	143	2081	165	2458	367	18	14	111	8128	929	3230	3927	2500	457	1772	600	1947	5099	71	4425	3079	7883	14	3932	3769	764	2599	2499	198	9523	497	3589	2634	20	19	1247	24	26	710	22	6680	5141	1076	985	3759
CEP55	1138	1044	819	242	638	732	373	1492	3284	607	1064	675	662	222	514	751	488	499	503	858	694	377	681	946	421	277	955	449	221	174	681	1105	855	914	1067	1073	833	1157	1106	829	1139	674	578	1123	445	1285	412	586	407
CD68	835	1430	1221	964	2825	495	3003	528	1350	192	1815	4000	458	1222	2681	977	1011	1146	2173	749	584	2286	10731	1157	902	3583	6911	8174	2827	1509	1325	1832	2402	3045	3322	1170	1808	819	1384	1776	1852	6128	1765	3803	2709	2784	1165	887	3155
MFNG	92	75	44	39	93	92	176	76	81	49	79	160	49	75	147	132	103	133	125	119	123	116	364	96	144	186	293	323	122	40	100	87	133	167	87	98	65	45	72	163	86	136	98	86	106	183	89	37	279
PAX8	13	11	15	62	17	19	15	27	66	11	10	16	16	11	16	10	21	16	10	11	9	23	27	34	60	22	28	39	40	36	59	87	37	212	14	5	8	12	7	150	65	123	133	74	14	28	62	42	38
CCL3L1	232	217	465	111	632	64	156	210	273	45	119	817	37	190	221	489	395	757	942	160	214	333	361	395	420	698	1007	1460	1280	655	505	395	502	1395	684	258	476	73	156	219	105	252	236	824	402	339	998	143	1233
TMPRSS4	128	20	8	19	9	14	14	10	10	9	10	15	66	11	33	14	19	19	15	8	22	29	12	24	11	157	10	2852	1088	19	6	688	88	5221	33	124	61	11	17	16	9	12	16	13	1341	70	10	9	190
E2F1	465	366	486	181	674	667	318	489	977	290	274	204	192	205	477	748	997	132	300	525	433	225	214	384	352	264	390	207	149	300	585	283	242	417	374	489	393	507	616	549	444	350	268	275	237	794	294	550	517
VEGFA	7751	1893	1375	12869	4847	8580	4155	7323	2421	344	1506	2393	6007	15272	6146	4262	1263	3754	3528	3659	5391	3009	541	1346	11193	5797	1616	619	704	13687	10907	4792	2788	1819	2372	4187	7202	3797	1062	5231	1189	3129	15217	3311	3888	1777	1498	1462	3483
PFDN2	1824	1433	1679	871	3570	1473	1744	4488	4009	432	868	993	1383	1240	1567	2142	2084	1180	1252	2721	2372	1514	1705	1895	1344	2090	1367	1482	907	1312	2396	3743	3784	1428	4716	3154	3989	3954	5124	2517	3874	4277	3830	1264	4834	9177	2630	2750	2611
HDAC5	498	447	232	273	818	793	676	883	872	245	338	531	766	685	590	771	782	145	217	561	516	704	516	611	365	684	248	569	342	758	1331	612	326	645	478	679	528	374	407	574	716	1123	636	425	830	1729	529	588	649
SPRY1	714	304	228	108	1480	547	1152	619	508	80	422	588	1028	364	764	341	325	298	340	219	664	972	1296	450	315	1204	181	675	614	283	917	557	850	748	846	738	507	741	522	1022	516	277	827	1506	467	603	1606	396	465
DUSP6	591	387	233	136	1483	319	985	1411	781	164	531	912	554	290	413	184	388	202	647	270	640	1141	2289	325	678	1715	793	1209	491	685	833	1478	1103	377	1052	450	656	1263	706	682	340	377	460	601	1632	354	5089	468	531
GHR	44	77	774	106	3268	223	1446	206	215	64	113	78	69	175	120	644	158	34	128	1179	566	167	99	103	44	105	10	57	62	65	95	103	146	65	104	173	112	344	277	85	108	548	496	145	30	41	57	47	83
BMP4	144	205	298	302	431	548	147	362	315	87	937	1433	182	507	35	806	285	37	83	640	285	270	37	50	234	370	96	68	148	394	223	89	53	243	368	1028	88	62	77	108	377	1351	1210	1801	82	40	819	20	47
MMP11	1399	3848	221	197	2984	2769	1395	1541	680	685	10986	10957	1952	650	698	161	6924	151	202	222	219	24441	749	1694	1074	4204	97	1393	1378	1275	2723	1611	1044	15386	441	2052	229	198	827	6344	697	295	2975	4944	1891	3208	1227	155	1038
PIP	10	23	6	7	23	12	22	17	9	9	14	23	19	12	11	6	14	17	13	9	16	106	11	5	15	15617	13	372	2458	12	13	30	15	291	15	12	8	10	8	18	15	15	10	22	48	305	47	8	107
MMP14	1881	4178	808	620	15910	1331	8086	5140	6090	814	3975	13944	610	1295	1111	474	2157	1096	1610	1579	948	7106	5814	2011	1045	2804	3761	2107	1604	3177	4447	1842	8599	7434	6704	2622	2763	3444	2812	6605	7475	7069	6659	11579	1571	1802	3145	1218	1300
WT1	36	25	17	34	181	372	51	27	24	29	30	34	17	27	44	25	33	59	23	19	17	43	83	25	27	22	46	29	28	24	91	23	18	65	21	26	19	48	55	34	25	21	30	23	51	35	17	9	26
PLA2G3	24	17	19	9	7	25	12	17	14	16	12	14	15	14	10	17	11	23	13	9	10	16	13	17	20	11	7	18	46	15	27	59	24	63	9	26	15	5	7	13	13	22	18	12	25	14	58	9	59
IL4R	713	945	187	106	1274	348	1224	391	339	263	446	724	692	296	474	302	343	331	403	305	380	706	1342	338	266	805	805	1366	554	399	549	676	914	897	615	539	359	197	238	529	228	399	502	297	663	479	325	68	1570
DLGAP5	411	264	513	55	726	405	253	726	1064	166	545	165	217	184	375	391	117	328	376	629	651	523	817	340	252	308	506	182	143	179	759	1391	1023	604	750	1193	572	1204	1094	645	567	389	553	545	271	785	291	453	300
SOCS3	1616	694	128	654	998	570	986	2094	603	59	199	824	393	1289	1485	477	567	1668	2399	350	1645	1652	1825	556	1283	981	1315	575	896	1123	1315	903	1828	2365	2224	886	1484	1112	1405	1271	506	824	1897	1357	1670	417	1149	154	407
RORA	38	29	21	37	102	148	140	239	55	20	79	157	42	74	97	103	96	75	80	213	264	211	135	199	144	124	20	95	128	190	197	90	123	213	185	126	211	161	109	258	106	55	237	129	77	52	92	28	232
DTX3	179	115	189	164	858	546	544	945	819	849	572	453	802	772	374	338	486	417	446	449	382	304	294	262	252	316	189	189	401	704	914	898	458	842	911	733	523	833	792	476	375	347	616	727	326	540	454	226	269
ATM	678	611	494	206	1039	654	943	1287	1410	571	1012	882	1069	1225	983	679	676	604	631	806	628	794	930	764	1031	695	527	675	586	748	1245	976	996	1638	976	1023	852	475	781	1010	932	1033	1001	1551	718	1424	1309	1038	719
CLDN3	72	40	59	14	25	692	20	341	27	12	11	44	1655	93	263	101	37	18	17	59	213	637	24	989	355	659	13	110	347	20	86	333	24	792	42	170	87	17	12	82	17	14	60	27	96	2099	214	248	63
THBS1	2529	1449	1878	2932	16691	11187	11410	8184	2915	58	3598	23763	10280	14515	10644	2826	7235	1747	2467	3032	12628	19824	2776	7695	5997	7204	541	1896	5763	12048	31014	1490	2763	23541	1655	7178	8204	6066	16752	35411	10993	10917	24931	14128	1375	10957	33566	17268	3999
EYA4	27	103	14	15	19	50	34	17	36	298	359	25	19	22	20	21	13	16	16	34	16	60	135	14	11	36	273	33	59	20	17	24	24	196	1262	120	275	389	527	22	28	15	25	1514	10	16	30	14	21
ASPM	543	544	888	234	1148	635	507	1170	3595	306	641	349	457	303	472	610	389	553	716	1370	663	330	460	682	331	405	433	205	143	326	1319	1081	1058	519	2099	1901	1798	1685	2947	1022	1062	977	1025	518	646	1491	425	1286	715
MAPK10	36	70	20	18	144	139	159	35	63	110	64	30	189	29	16	28	13	12	71	111	29	24	56	41	60	32	11	36	43	24	100	86	32	115	444	101	99	28	66	27	38	28	21	68	35	97	15	16	106
KIF2C	435	330	749	94	595	271	221	425	1318	128	359	134	175	149	274	258	91	261	312	553	446	289	367	674	276	317	520	152	86	174	499	616	542	431	823	587	585	1344	1743	634	1005	823	895	445	351	846	253	363	376
CEACAM5	191	14	15	13	10	13	16	18	14	21	7	15	31	33	42	19	14	18	11	31	18	141	11	20	68	2209	10	10250	4081	12	16	9	12	283	14	35	35	13	10	15	19	14	21	10	412	59	18	6	7
HGF	13	84	13	15	66	20	1806	52	56	108	77	50	19	20	31	26	29	25	41	20	15	53	274	26	27	35	17	97	35	51	26	12	920	43	1948	51	37	116	164	81	75	199	51	35	31	87	132	25	36
TNKS2	501	372	561	187	1097	602	608	1345	1434	310	698	709	1262	498	677	627	417	354	421	703	655	888	568	847	388	962	567	996	746	740	1033	1486	936	1112	1078	1395	906	1216	1077	1089	960	1221	1414	971	1060	1619	1432	927	1207
CD34	224	177	65	52	1010	371	465	440	1385	95	190	334	125	174	353	189	98	150	338	311	189	355	416	234	190	490	275	389	214	157	574	381	476	210	518	523	323	300	467	1048	663	294	862	132	271	562	396	214	372
CDKN2B	1916	233	335	226	729	290	205	625	671	13	29	323	398	145	135	192	686	33	45	951	606	877	30	405	827	398	31	51	88	862	649	1469	592	68	386	2397	666	156	165	308	558	761	850	25	1825	612	505	459	1529
BRCA1	30	30	276	63	453	301	251	555	766	78	144	160	175	31	95	60	42	32	38	21	29	230	338	25	19	178	269	265	122	29	46	706	459	362	454	541	347	26	32	297	327	284	296	222	352	823	144	143	513
CCR1	65	164	90	67	216	83	295	56	124	45	243	671	46	172	241	126	173	378	540	106	74	141	795	126	128	333	922	466	217	140	175	103	171	280	754	172	268	104	170	267	203	781	246	462	305	455	180	66	561
SMAD1	1215	892	256	91	2438	790	917	1339	1380	318	952	617	1132	392	584	586	474	375	833	491	567	1000	1061	870	401	1123	479	683	628	465	939	2846	2616	1171	845	957	694	532	573	799	723	630	632	694	534	1324	705	463	929
PRKAA2	167	12	39	20	16	93	28	118	80	12	9	17	69	67	83	43	22	43	64	75	167	197	16	143	142	451	85	54	29	69	49	215	30	294	138	268	160	391	437	227	16	20	71	30	242	461	44	121	71
PDGFRA	344	699	274	382	2369	665	1606	492	290	82	589	4531	290	1746	869	162	379	498	645	474	200	832	972	649	299	788	225	619	492	920	1312	1687	1237	1124	1593	1213	957	922	494	1507	502	635	1289	449	288	505	945	126	304
TMEM45B	27	13	9	13	20	20	10	18	18	16	11	19	131	16	26	9	15	19	7	12	14	488	15	34	15	366	9	751	368	11	21	17	12	87	7	36	14	21	10	22	17	8	13	15	460	21	35	11	658
MYCT1	70	43	19	19	129	57	67	64	135	15	37	50	34	20	57	39	21	22	58	38	42	109	108	45	31	98	30	86	56	36	123	71	61	24	80	79	34	34	43	189	92	40	98	30	30	76	66	33	44
NSD1	528	328	704	187	369	389	302	613	635	137	252	281	450	342	363	624	489	266	297	1010	874	831	837	352	489	869	422	376	285	405	691	1004	454	1052	900	1029	667	739	984	1246	313	456	591	559	476	1366	557	277	945
ICAM1	1218	666	603	925	442	506	1156	805	734	88	559	1326	198	611	1182	1437	621	1976	3135	1193	1000	986	4908	818	1015	1010	3472	835	532	940	790	2026	2659	3104	855	807	787	518	658	1044	496	1046	1855	1362	1653	1175	851	242	2704
NOTCH2	1515	1186	1674	918	3874	2714	3059	20780	21907	758	1956	2114	2410	2208	2580	1732	1001	977	1732	3646	3152	3633	3405	2941	1377	2870	4216	2658	1769	2226	3726	3801	2509	2030	3697	6972	3130	3454	4174	3466	3640	4496	5209	1796	3065	4806	3248	2338	2741
BMP5	12	9	9	10	230	9	28	227	242	125	20	12	331	16	31	13	14	210	651	38	50	71	17	12	10	14	7	9	18	491	46	10	11	18	251	852	342	41	14	13	14	11	56	30	26	277	28	14	11
FSTL1	1260	3085	3842	2671	10283	2096	5465	7026	7775	1273	7000	10213	1831	2161	1838	413	1499	2164	4071	8958	1633	7414	9675	1178	1602	3000	4032	2820	3736	2305	4520	3070	11984	8328	9854	3781	3815	3663	5103	6627	9363	5650	6875	9569	2247	2530	2654	568	1046
CDKN2D	343	201	453	251	208	273	168	191	352	198	246	193	143	153	128	478	625	271	407	275	285	334	312	645	564	179	186	153	117	300	494	217	151	318	194	276	270	352	464	258	315	301	316	366	196	172	150	281	416
GDF5	75	28	34	151	46	153	27	189	374	26	20	37	35	191	302	137	91	54	34	133	101	22	26	62	32	16	18	14	27	215	384	44	24	28	66	201	130	10	20	79	27	27	66	42	18	31	47	29	14
HOXA7	15	13	71	17	97	71	55	25	24	34	58	52	39	61	57	19	18	10	9	17	11	37	51	84	59	215	8	28	22	19	21	17	17	47	159	85	150	299	257	30	38	36	91	29	51	27	40	9	27
THBS2	1760	3092	335	456	24000	5003	9439	2927	1621	107	3740	472	1106	2658	1818	1323	3924	699	1412	1123	924	10637	1907	2762	2572	4995	162	3542	5339	6228	9169	729	3683	13841	1288	3318	4955	2546	3709	4664	7306	7740	4718	13068	652	2412	4734	208	899
NOTCH3	3649	6285	1590	811	13816	2833	8957	3845	2834	15374	10810	5793	2341	1090	1452	941	1664	444	497	1480	1796	3169	2700	2278	1933	2800	1308	1625	886	1019	2052	7810	6554	3600	6314	5317	2894	2184	1365	2226	826	2015	2454	1880	3954	3751	6528	850	1520
CXCL10	1565	335	1406	373	44	457	99	288	266	45	298	669	92	1130	3168	1591	1233	2218	5839	1318	2816	364	196	1104	1121	1380	1271	348	244	306	1250	2797	4752	479	1984	1956	1717	55	113	2440	1089	1626	1103	343	1445	2457	459	42	10985
LAG3	184	143	420	168	61	109	65	203	297	65	94	272	195	307	424	621	259	707	530	170	170	64	76	195	134	126	446	113	147	89	262	238	358	104	691	272	265	116	88	177	145	203	156	104	209	443	94	92	1104
TEK	30	17	17	11	59	27	37	39	50	17	26	39	23	22	36	24	21	28	35	17	25	57	61	38	19	60	29	80	39	26	73	52	85	52	38	43	23	22	32	122	83	39	95	51	30	40	59	14	32
NEIL3	107	64	232	40	183	115	87	328	674	73	136	70	95	56	65	156	69	74	77	143	168	111	121	132	67	152	300	51	57	71	223	502	273	152	383	312	260	217	266	177	184	122	115	164	101	440	74	63	128
FOXA1	14	36	6	21	62	15	17	31	19	46	54	44	2851	48	140	13	22	15	11	22	44	1696	79	46	21	2377	6	788	1574	57	154	16	14	386	7	225	26	12	12	18	17	24	20	22	144	37	388	23	11
ECM2	299	835	372	237	658	737	474	437	491	673	203	464	117	581	340	420	196	124	191	451	98	1347	405	269	248	509	69	538	767	297	741	189	201	572	244	490	392	85	199	335	1287	461	511	202	124	391	763	62	275
KCNB1	21	17	33	97	93	52	34	90	82	38	14	24	210	50	23	812	47	23	35	102	16	40	23	244	110	36	47	21	68	35	182	21	14	45	33	22	26	24	29	55	48	54	224	68	117	104	28	16	14
GPX3	146	164	886	428	635	384	361	397	591	32	89	598	70	278	567	193	540	2030	7204	158	206	741	623	636	954	356	387	686	494	194	753	362	259	372	1400	1029	1116	274	511	744	735	1218	381	226	3898	1686	524	147	15279
HK2	535	192	200	151	496	978	247	1044	289	57	214	454	728	455	769	371	234	446	313	313	554	407	221	394	1872	1501	1271	514	479	1097	792	1754	1252	1486	421	1530	2006	3074	1829	812	354	972	808	816	3691	481	1030	2731	3706
PDGFB	226	81	212	120	164	188	168	305	173	28	71	156	122	159	225	275	387	50	164	88	114	533	331	705	582	327	73	137	95	229	756	110	175	230	93	246	149	58	77	1138	142	122	599	51	87	219	270	35	145
MYCN	290	39	24	13	55	176	59	102	66	12	20	42	95	3905	74861	37	66	22	15	62	83	77	43	140	337	102	24	61	30	16	44	228	347	63	154	205	745	558	493	151	1423	296	168	73	58	31	126	14	32
FAM198B	968	941	3537	284	1197	938	2785	674	827	376	3736	3955	335	1113	812	296	2059	341	962	610	487	4059	6018	839	1290	3561	4181	2685	2065	599	1887	705	9208	2167	1731	1802	1267	602	1719	3009	7903	3918	1895	2306	580	1019	1849	1673	1358
RELN	26	16	15	7	84	23	15	29	52	159	240	14	11	18	17	9	25	20	14	18	15	98	128	14	27	28	13	9	15	21	24	11	9	26	68	17	38	3186	357	73	30	20	25	33	15	15	236	10	22
CDKN2C	519	616	2135	485	2771	835	1555	1709	8305	420	767	351	163	395	195	897	272	593	948	782	600	375	553	2002	932	396	471	196	128	344	722	1261	708	1187	1484	716	766	2557	3821	1175	3422	2471	2656	2248	194	559	435	1118	288
FANCF	244	99	247	104	484	280	162	1076	778	72	121	200	260	138	217	227	183	246	156	387	552	280	246	410	239	384	246	276	237	363	557	526	272	527	786	837	700	568	680	587	410	418	658	206	318	640	583	188	267
CKS1B	2487	2019	2617	908	4479	2903	1658	6418	9096	583	1351	1538	2776	1640	2427	3508	2051	3317	3297	6706	5436	3482	1514	3969	1802	3717	3085	2995	2285	2723	7623	6316	4335	2343	9020	8853	9076	3456	5948	7394	5482	4817	7351	1936	6529	14877	3669	2056	5046
NEIL2	73	64	113	33	149	143	130	444	343	63	107	174	196	92	80	82	102	106	145	130	157	137	108	173	87	189	91	100	96	123	189	857	544	139	143	169	132	326	432	223	273	269	274	153	150	571	295	160	138
AGT	31	43	77	144	83	109	78	92	300	50	74	141	1489	54	11	47	223	63	296	875	127	95	59	248	43	357	53	345	884	53	63	51	26	131	1197	89	209	23	41	49	3029	880	233	62	317	9604	45	15	18
HAS1	49	32	14	18	43	81	41	33	28	17	24	58	23	26	36	25	37	33	36	23	38	42	57	35	29	20	15	36	75	54	68	13	33	25	634	40	120	44	45	37	127	57	59	62	18	21	58	21	13
VIM	15893	38371	27374	29210	116247	49514	62788	39116	60544	5622	64128	96866	7923	47541	21909	11444	24367	16706	20155	23401	10241	29893	80343	47350	25131	20695	13264	23429	16145	69664	59928	12985	51168	44898	53555	23775	41491	110169	78575	68022	333037	191160	95886	135092	10856	15515	113635	36968	13767
SKP1	1501	1394	3376	1137	8394	5259	5446	7387	7016	693	2699	5136	2324	3481	5876	2128	2309	2515	3947	3081	2986	3228	4318	3301	4829	8249	9340	4872	4228	4895	6413	12215	7745	11739	10243	9073	9469	6154	9488	11790	9457	10817	12548	7829	7543	13348	9465	3869	6479
FAM83D	382	344	770	212	944	478	288	1139	2639	138	377	237	344	302	824	338	442	450	597	808	593	359	308	502	337	336	790	551	304	252	1054	870	519	525	1512	2307	1252	1147	1049	1260	1191	799	818	328	751	2373	304	596	1654
CCNE1	531	364	604	96	1243	1553	574	1538	1077	160	285	188	286	235	561	680	662	96	139	588	587	225	351	295	199	586	291	286	159	363	963	952	612	465	707	768	529	807	1053	503	1088	814	430	398	2006	2310	67	435	751
RPS6KB2	585	418	310	179	627	514	480	673	701	365	499	379	817	639	862	569	618	600	560	1104	874	874	793	701	425	1207	746	2899	1999	455	885	930	641	621	677	584	608	549	801	574	633	484	493	517	1110	1732	689	575	793
NAT1	26	25	34	17	60	46	37	50	80	14	20	37	50	29	33	19	30	40	28	18	22	37	37	24	27	53	38	41	38	27	48	86	64	45	44	38	31	23	29	58	69	72	50	41	29	80	49	9	35
CCL5	194	117	1247	636	80	456	167	440	330	59	154	894	89	1080	1988	2512	834	2666	2694	1367	1399	300	902	800	516	712	2448	976	1162	651	690	2527	2006	505	1333	1099	732	60	59	1184	320	168	627	316	1438	723	269	66	6890
FOXC1	5519	565	842	665	1936	3381	1331	5858	2858	1355	640	273	279	3598	3500	2499	2236	978	2039	1910	3968	308	633	1722	2776	228	100	743	224	4757	4937	8161	1734	3371	3138	6670	3744	2008	1176	2664	845	1733	3200	1031	1302	2368	2982	1566	3380
CDC7	1118	913	935	229	1380	1250	827	1317	2054	459	403	235	491	282	567	1731	532	658	616	1464	1402	185	378	2034	662	401	655	363	322	1235	3060	1804	1066	712	1528	1455	1470	2583	2037	1072	1126	1204	2272	438	1552	1752	1102	1835	1014
SKA3	147	87	85	31	173	96	78	391	436	21	71	51	62	54	63	196	120	59	69	254	196	121	78	158	64	64	59	69	21	59	156	289	154	92	189	331	230	281	388	360	117	78	141	84	66	162	63	64	95
NPR1	176	175	34	28	299	184	242	88	161	65	88	75	35	64	256	60	74	29	61	95	77	105	112	59	41	115	72	80	35	24	136	76	108	56	97	94	68	47	43	171	94	60	95	49	115	62	107	33	131
RASGRF2	143	138	32	39	200	179	151	112	124	22	39	203	97	130	195	180	345	498	659	54	64	463	314	192	137	265	49	258	289	69	233	105	185	433	206	286	258	155	177	269	125	66	219	59	118	182	106	66	222
PCK1	21	17	14	15	26	31	24	27	22	13	25	26	18	23	19	19	10	128	49	43	15	14	17	21	21	21	3	18	19	23	21	18	15	18	60	19	53	18	23	28	50	41	23	18	18	17	37	14	16
RPS6KB1	370	197	223	144	367	253	213	900	623	112	271	209	203	237	255	377	458	317	300	543	588	285	339	377	310	423	280	249	173	493	704	759	378	574	893	380	610	269	342	502	308	377	472	446	201	309	508	379	586
COL2A1	408	260	594	8443	568	408	357	474	886	97	334	455	216	3680	539	251	2046	277	311	1757	308	326	371	1207	3534	367	290	333	220	2603	4761	406	392	435	1115	1962	7035	1841	994	9005	1600	1229	5844	531	1053	388	2243	3690	539
TRIP13	169	149	545	56	1040	368	352	578	549	81	306	259	176	93	162	324	177	227	376	326	411	216	237	243	122	222	362	115	92	119	522	539	361	314	918	786	634	1574	2648	822	1341	1031	1054	479	444	934	426	265	443
FOSL1	365	874	64	1427	1186	334	435	469	475	82	806	965	124	533	288	45	89	440	198	125	172	289	308	333	236	357	3317	322	153	578	305	1432	901	670	935	568	909	1441	1106	567	952	893	641	2307	720	447	489	404	709
BAIAP3	21	12	27	33	15	19	18	20	34	21	10	9	17	13	11	8	11	10	13	13	13	33	18	40	40	26	11	76	52	49	43	44	19	52	27	37	45	12	18	14	14	12	21	32	20	15	50	68	11
CNTFR	12	19	567	600	153	589	46	773	1269	10	9	9	29	436	168	1094	64	22	19	2023	807	14	14	250	93	33	14	8	13	101	206	8	17	35	181	103	113	341	121	178	87	75	354	53	35	177	24	510	19
CD1E	37	21	14	14	10	43	19	63	42	22	15	40	31	25	30	61	24	23	31	22	15	16	48	29	20	39	18	72	34	15	14	14	14	47	8	41	16	11	18	67	35	20	114	13	21	32	26	14	59
JAK1	1139	1342	471	365	2672	1196	2184	2429	2438	371	874	1080	970	623	1060	813	606	857	958	1203	1256	1799	2328	1940	1485	2461	2587	1733	1239	1216	1725	2335	1985	1849	1453	1461	972	1724	2712	1839	2022	2301	3083	1179	2068	3511	1767	1070	1908
CEACAM6	69	23	9	16	14	39	23	19	15	12	13	82	6600	32	65	20	28	20	16	29	74	436	10	251	424	1604	13	8894	4951	10	11	32	9	3076	17	250	123	15	10	20	19	18	36	18	325	468	37	10	121
WNT4	19	14	9	15	19	68	15	32	12	10	8	10	75	37	30	47	20	10	8	18	26	16	14	27	15	11	6	49	36	7	12	774	52	26	44	38	19	18	48	28	53	26	20	13	53	25	11	4	24
PIM1	4426	952	657	686	1041	1867	858	1161	821	179	525	898	551	1216	2068	1234	1098	956	934	681	1474	1740	793	1707	881	695	773	831	620	595	1577	927	678	1955	791	1616	820	755	516	1729	704	1264	1481	678	1666	512	565	472	2662
ERBB2	2125	417	863	322	225	1715	248	954	1072	55	141	514	3428	1113	1091	1854	726	305	477	772	735	4851	453	1398	805	2303	140	820	893	1038	2746	2662	466	1409	890	1333	1035	338	401	1249	641	309	1159	537	2558	3092	1086	705	655
CDKN3	160	123	333	66	377	211	181	391	580	48	252	185	88	168	237	288	114	226	332	454	357	366	461	150	209	299	657	144	112	146	467	804	463	329	510	931	395	744	643	360	456	358	397	420	129	389	169	201	129
FAP	204	345	29	44	531	181	442	354	271	91	880	2059	107	103	183	44	306	58	68	83	66	1131	986	197	118	574	513	369	404	361	611	375	1741	983	251	502	369	105	347	1218	431	241	485	576	299	313	630	26	142
SLC39A6	1690	1425	476	479	1700	1245	1061	1343	1498	176	562	1040	1399	714	766	1086	1884	1129	2195	1344	1229	1542	821	1058	1706	1036	698	932	902	2150	2818	1942	1635	2933	3188	2288	2296	1304	1577	2314	3771	3421	3254	2477	1471	2144	3418	1902	1566
OLFML2B	374	2918	196	94	9375	678	5274	590	402	2417	3942	1098	101	418	340	146	334	125	355	278	102	1017	1667	184	142	785	908	620	521	183	544	999	1134	519	2225	675	384	203	373	658	6638	6252	1346	1495	413	356	833	72	410
BMP6	629	81	25	48	80	42	32	38	58	13	6	26	25	91	51	24	41	46	34	51	82	27	23	36	259	29	15	44	31	175	90	439	168	183	56	1009	115	59	42	76	516	232	66	23	89	36	37	47	90
BNIP3	677	623	405	1388	472	1449	463	2245	926	118	421	834	2503	2779	2056	1682	1149	886	555	422	1059	271	114	291	815	954	444	164	251	1710	816	633	759	765	817	1795	3182	2177	710	398	308	540	1191	2081	902	549	310	593	1673
WEE1	1313	622	758	206	1178	1356	378	2974	3294	241	574	425	2032	702	1407	1437	827	493	620	2542	2367	2577	462	1293	523	3065	557	767	722	1182	1839	3934	1494	3021	2252	6136	2684	3781	3164	2156	2404	1466	3274	591	943	1972	1785	3569	1142
SMO	163	148	345	168	411	314	288	871	933	22	32	46	66	190	168	225	205	63	72	504	263	100	64	160	115	57	41	81	77	271	502	542	420	74	392	219	204	357	345	262	584	542	401	40	246	531	539	401	149
KRT6B	10679	234	506	404	369	3958	433	269	20	27	26	341	2647	1057	4540	59	1888	2238	2006	405	1833	1944	41	771	6113	1102	17	6923	277	483	594	3700	821	9740	643	7662	9066	20	22	440	470	424	1091	22	32944	1303	160	12	19142
CD44	3329	2837	3060	3104	4974	4505	3898	7159	5800	528	3674	6083	3002	4555	5303	2137	2037	6226	4512	5773	6709	4928	9837	5675	2165	18520	11663	5347	2921	5214	4542	7100	5721	9061	1675	2601	3246	6876	5903	5744	9439	7012	9429	6588	15261	3661	10129	4874	9180
MYBL2	483	469	659	197	2280	1708	726	1139	1248	461	632	212	606	299	925	678	604	329	516	893	895	476	693	356	343	442	803	278	155	241	765	958	604	1436	1289	1248	1017	1156	1244	1099	724	397	527	608	492	2981	424	294	730
CXXC5	1677	2021	778	1481	2981	2582	3332	1390	2741	1087	1520	2095	1043	1191	709	437	2154	452	518	2933	467	1083	2480	675	3091	2249	1935	3037	1528	1100	1445	4457	3200	2489	5982	2890	4337	739	1299	1033	4523	4080	1577	1373	3570	5520	2064	520	2051
PRF1	42	23	216	87	24	82	33	37	41	26	23	91	31	47	175	292	44	440	271	110	204	54	108	44	38	81	364	103	131	20	33	146	389	91	166	130	140	11	9	77	23	44	31	109	75	47	29	14	323
BAIAP2L1	1164	630	566	449	900	1701	880	1657	764	17	114	548	1850	1176	1673	1064	836	406	579	1082	1540	3458	191	1911	1579	1799	870	601	532	1474	1949	4123	929	3967	667	1193	1057	860	741	1026	19	32	1130	562	1663	2402	1185	2653	1417
ADM	462	519	54	449	1247	551	632	974	333	85	1076	1468	445	859	394	176	162	815	427	79	234	608	158	155	651	2475	726	405	187	1061	408	359	701	1844	311	791	1123	1142	512	1255	75	1918	8393	2979	2515	90	118	281	674
TAP2	1709	1259	2882	1111	1785	1433	1070	948	1292	310	887	1855	335	877	1674	5224	1270	3096	4190	1986	2364	739	1309	1056	1245	1477	2445	1528	881	945	1911	2366	2453	1489	2285	1928	1803	1111	1819	2534	2758	2045	2521	1233	1400	2015	799	150	2280
EGF	18	19	32	19	20	185	26	28	36	19	31	22	49	14	15	12	20	76	346	29	15	34	22	127	12	140	29	143	308	47	71	98	38	48	93	88	77	27	105	16	13	20	24	77	113	512	549	37	38
CXADR	1572	184	150	10	287	1995	197	1873	576	27	27	132	3825	706	1974	808	1014	496	765	155	1197	1035	42	3062	2066	1032	419	528	326	208	460	1768	197	3198	1269	8553	3663	1948	4076	1366	190	665	892	68	4056	3775	2416	19	5158
PSMB10	434	392	997	313	404	670	666	337	342	311	557	789	368	298	744	1578	542	945	1329	421	556	359	886	546	654	1085	1799	771	479	164	323	743	960	1689	904	832	623	82	201	655	595	573	429	510	446	1155	442	102	924
IFT140	590	205	246	59	465	248	237	554	1186	84	119	343	574	243	256	213	201	145	210	493	227	349	203	625	619	279	114	374	516	633	814	530	295	616	254	372	273	363	420	719	344	389	785	224	268	405	1043	896	373
TNKS	206	154	222	145	692	322	382	1397	2081	198	304	491	489	292	177	210	206	202	363	353	335	270	231	307	307	289	203	338	272	302	604	1902	1379	439	431	439	379	726	853	522	711	690	642	327	334	783	646	319	289
SFRP4	592	1178	18	26	22	703	601	308	99	28	709	86	156	173	212	30	109	64	218	14	62	1332	5470	457	294	829	4	1585	3024	126	492	20	23	2025	430	631	344	78	777	411	355	163	293	1391	83	842	544	59	118
MAPT	32	16	144	17	29	139	24	171	80	12	20	20	510	84	20	31	42	26	20	123	132	211	14	25	21	468	140	19	85	37	40	338	68	187	75	241	93	76	100	27	20	10	67	55	150	1384	37	33	43
PROM1	6560	242	432	12	203	2698	228	1589	919	21	13	107	6101	907	1756	539	697	29	300	219	2053	4039	27	7149	3147	555	10	720	1673	453	4289	42	21	2799	232	1727	606	536	207	1787	12	8	888	13	1062	3645	10241	580	96
ACVR1C	68	32	10	19	43	67	54	26	20	20	24	76	39	20	13	22	29	27	26	23	33	33	31	18	49	65	35	78	50	28	36	123	47	44	54	76	48	30	41	19	32	22	26	37	33	23	21	14	20
SFRP1	2103	226	3080	2381	823	11224	1377	12248	12737	27	40	61	621	4768	564	5728	1879	471	5387	1923	4474	232	30	4680	780	1070	6	36	371	1676	3811	732	87	905	542	1181	1272	2183	2114	4154	569	231	5431	600	607	2923	6689	1908	177
TBC1D9	219	240	154	109	715	603	633	475	787	283	433	532	1348	269	339	205	516	288	465	241	334	651	711	355	213	746	281	742	696	297	654	892	748	1013	539	452	430	362	580	487	534	588	402	558	495	1289	295	108	510
MELK	849	494	775	167	954	344	391	1497	2567	154	324	374	305	181	349	1561	237	1084	1031	1376	1385	372	540	568	270	271	504	190	114	328	1128	1463	1087	822	1233	1079	905	636	927	1672	1546	1156	1030	547	488	1169	383	551	823
STAT1	1927	1428	5767	2135	705	742	494	1360	1224	303	1457	4671	748	2579	5139	5399	3327	3242	7308	2177	1783	1968	1874	1890	1133	3978	3945	2893	2014	2035	4012	4737	4173	3702	9883	7138	7303	1630	2683	4645	7410	6006	8949	5408	6367	11449	4384	355	12472
FUT3	94	47	59	38	12	228	23	24	31	18	15	23	835	48	42	59	17	30	35	37	27	763	14	80	35	1491	10	1516	897	17	50	198	52	1095	27	83	75	18	17	26	27	35	75	24	760	201	11	46	342
ANXA9	19	14	14	10	14	68	19	20	16	8	6	11	51	13	10	16	13	17	12	8	9	15	17	15	32	29	11	253	160	9	12	53	17	45	28	24	34	15	11	17	21	6	16	7	400	1755	10	10	47
SPC25	213	192	267	45	302	175	138	521	1151	67	117	115	120	92	141	237	135	144	167	320	174	136	197	162	102	159	220	137	97	157	481	493	289	526	463	452	405	428	838	462	511	329	342	360	335	950	194	329	267
SNAI2	447	2086	857	1344	13812	402	4750	2105	3029	468	2716	3530	271	1987	351	208	310	921	1206	4628	535	793	1284	295	757	933	396	320	292	4773	5181	792	7439	765	4271	1682	2070	1668	1575	1734	4154	4792	9562	3444	555	305	747	1802	557
AURKB	697	447	1355	238	814	602	340	1071	2525	795	1519	305	547	291	608	870	450	435	389	1027	853	351	830	459	270	460	617	363	203	290	870	1062	861	884	1549	1267	1276	879	1026	855	639	446	487	756	429	1135	288	446	626
BMP8A	249	140	72	43	147	196	82	140	90	74	211	32	62	35	54	62	389	26	26	32	62	628	300	160	112	642	48	86	41	82	297	70	90	309	28	105	47	46	78	538	154	370	217	43	79	46	510	20	52
KLRK1	33	23	172	76	20	76	58	43	55	26	31	85	29	86	237	384	169	397	269	170	127	71	88	98	77	119	259	138	228	16	42	165	181	105	88	260	112	27	47	215	63	41	57	55	76	113	82	13	352
NDP	74	19	138	23	33	39	49	746	813	18	18	14	27	82	28	23	26	17	29	69	33	16	130	13	22	106	48	47	63	79	360	20	21	33	18	23	19	36	91	22	2692	1684	261	234	921	32	143	15	77
DTX1	40	58	59	23	36	26	27	159	197	18	18	27	34	20	32	50	75	23	28	41	34	50	177	27	16	58	14	26	20	30	42	17	30	21	40	28	28	195	237	90	44	24	42	41	53	167	116	16	27
SOCS1	88	89	121	115	770	109	282	153	114	84	98	209	96	130	161	215	76	250	238	166	148	222	132	126	160	160	392	153	116	58	146	194	187	169	307	149	164	83	57	124	103	97	153	304	139	125	167	37	802
FOS	512	618	291	848	3237	700	3780	1500	1113	90	193	167	374	551	650	209	625	1985	1419	245	371	1066	925	790	850	1842	190	1635	3868	590	537	1097	666	2001	1100	829	1306	2276	2390	561	686	539	1103	1159	884	997	3964	1621	296
BCL2A1	114	64	56	54	41	72	44	80	49	27	46	170	56	65	284	96	109	523	352	52	111	99	123	81	99	127	222	524	180	189	206	100	179	408	89	69	158	136	123	160	30	65	128	168	324	65	78	53	485
TNN	35	23	22	20	110	42	250	39	24	97	100	25	26	25	21	30	57	13	15	32	23	28	56	30	21	146	16	25	26	26	23	22	55	34	41	77	36	17	40	129	78	122	124	26	21	25	44	13	20
PREP	226	137	725	113	519	175	260	927	645	83	278	384	259	414	1008	279	172	403	499	819	770	560	376	562	466	451	426	328	293	353	1258	1499	1356	640	523	610	490	1341	996	917	1134	1078	1397	554	629	710	596	403	733
NCAPH2	435	456	1667	664	1932	1027	855	1561	2222	246	537	805	723	583	1026	862	590	829	913	1261	1320	827	653	1848	1438	810	1021	572	548	1231	1854	1507	1137	809	1745	1348	1381	5870	5847	1610	1345	1291	1433	755	492	1079	1276	1415	1464
LRRC32	241	119	42	60	293	236	247	213	178	131	541	318	82	119	171	94	142	72	118	68	99	443	273	116	131	290	97	247	199	151	359	182	174	262	83	297	119	141	221	625	185	55	352	99	189	178	442	52	159
PKMYT1	717	384	505	243	999	1457	517	452	3432	306	276	271	1080	163	320	1031	224	584	322	954	655	666	285	763	420	375	620	506	328	111	576	557	319	639	486	492	372	555	526	548	279	196	327	292	249	639	230	351	439
VIT	25	21	25	18	36	24	20	30	232	17	18	20	21	48	25	28	177	21	17	43	25	20	14	21	28	36	9	22	15	18	15	22	25	30	15	25	36	11	17	15	29	67	20	13	19	17	61	97	19
SHE	89	46	153	91	161	90	94	233	595	83	166	88	37	38	83	58	45	41	71	106	49	88	151	53	57	168	88	121	67	79	270	85	86	110	427	193	237	509	701	171	99	89	105	197	117	93	105	32	115
HEMK1	480	356	463	172	376	312	341	731	796	171	233	553	1119	628	487	624	332	348	342	324	285	513	514	289	515	841	710	494	460	577	679	665	394	947	643	866	678	250	317	371	422	490	490	822	348	876	373	294	483
WDR77	275	273	205	188	825	561	525	771	888	171	358	310	434	470	894	379	263	505	412	675	899	530	369	387	339	947	728	472	281	446	978	950	607	675	1040	1124	810	1382	1878	846	1378	1330	1719	519	1117	2060	1126	1204	1100
DKK2	35	21	17	18	163	46	40	28	40	25	38	31	28	27	22	25	29	16	22	18	14	42	33	28	26	39	21	44	29	22	33	72	80	15	128	29	22	12	38	55	98	31	25	39	28	48	42	14	35
CREBBP	1125	816	728	477	3638	2077	2302	1707	3499	514	630	905	1601	922	907	1281	634	799	1002	2197	1287	1097	780	4071	2107	1101	742	1123	1257	685	1216	1658	1206	1753	2053	1715	1510	1999	2285	1695	1501	1533	3095	1300	829	1374	1865	1710	1296
MLH1	652	379	1071	365	802	652	520	639	768	631	711	460	912	401	503	883	354	462	501	753	448	540	782	463	530	782	745	686	532	658	1028	1020	727	925	810	928	620	867	770	557	403	395	529	779	407	680	851	808	678
MED1	599	341	502	204	512	340	302	652	1031	87	197	335	312	314	355	421	376	258	309	575	533	440	359	322	253	315	287	389	293	718	1167	696	485	484	728	739	558	437	509	757	534	547	663	488	613	1197	457	369	481
HNF1A	14	9	8	15	8	19	12	14	17	19	13	10	17	11	6	17	9	18	9	10	5	7	9	9	11	11	7	8	9	6	12	7	10	6	14	7	7	6	7	9	12	11	8	14	1	11	10	3	1
NEO1	116	196	330	161	1097	504	407	2478	1825	261	590	111	676	74	113	602	383	189	459	1426	1104	714	510	204	508	1194	96	364	635	482	653	1646	930	1090	2120	1257	1188	759	967	1086	1376	1241	532	1109	1289	1317	3127	2056	848
FGL2	40	79	102	42	208	55	222	112	206	10	80	296	45	193	409	232	138	405	510	99	114	216	170	147	160	289	367	447	222	334	484	258	211	299	520	329	218	54	722	598	1391	2064	512	387	332	932	464	58	1103
CDK1	1761	2210	2317	503	2548	1841	1255	4931	10716	557	1426	712	1138	570	1308	1695	732	1651	2293	2283	1466	1604	2209	1898	1249	843	1763	1296	522	529	2159	3164	2748	1973	7798	7054	6257	4911	3863	3416	4427	2875	2753	2416	3536	6075	1378	2454	2380
MYC	3590	3232	4678	2200	6329	7096	3919	5076	2977	2481	2965	2851	6107	2849	1113	3665	2678	2271	3307	4370	7412	1558	2369	4148	1381	2072	1857	5231	1215	2844	6251	6069	6843	3099	4159	8292	4930	14092	8878	3674	5716	6318	3758	2374	4874	8663	5702	6215	3447
WNT5A	521	2085	296	143	1068	586	1447	359	351	132	497	1709	420	367	425	353	1223	123	250	780	425	517	2280	211	434	793	366	216	100	567	1161	471	336	670	1448	321	442	333	192	300	386	1119	504	2264	612	673	211	21	298
CBLC	120	21	29	7	13	18	11	131	19	13	3	12	274	65	183	34	32	63	80	26	58	125	14	58	24	267	6	90	58	63	98	328	67	70	21	199	72	13	9	233	8	8	174	11	283	328	40	13	530
PALB2	160	86	97	38	250	176	127	275	258	53	64	126	137	78	113	98	74	76	68	188	150	119	95	112	89	107	106	155	102	173	369	227	148	192	178	178	158	201	192	178	152	151	195	77	136	212	153	153	196
TWIST1	325	1437	259	219	2600	221	1533	463	874	485	1038	814	78	470	334	117	388	192	242	506	341	272	1722	65	148	354	981	65	125	617	342	1056	2716	597	2121	242	459	847	540	312	483	614	301	2033	46	48	206	12	45
PPARGC1A	931	56	89	85	93	98	96	188	37	17	13	88	187	264	128	102	92	493	235	80	53	122	118	110	569	511	79	18	21	529	834	627	26	333	361	395	659	66	79	775	57	37	624	22	35	12	58	19	18
PRKACA	1630	1243	2142	736	4443	2254	2325	2463	2940	1666	2292	2038	1815	1257	1238	2222	2429	1235	1672	2993	1666	1618	2216	1973	1855	2120	1991	1914	1302	1461	2687	2609	2080	3575	3347	2447	2251	4031	6430	2352	4229	4546	4440	4969	1753	4271	1587	1994	1706
DLL3	16	19	63	21	53	31	56	133	32	24	22	23	15	39	14	22	42	43	33	30	23	41	22	16	32	37	37	16	14	281	146	67	111	117	152	312	133	266	335	20	29	31	19	114	62	143	63	14	34
TCF4	261	964	81	85	2642	761	1567	693	751	289	1171	1125	343	715	900	153	531	271	607	564	396	955	768	301	481	814	272	689	657	625	886	449	1076	1274	1024	858	749	1133	1363	1272	2891	2284	1949	1545	303	533	678	390	785
CDH1	2484	427	339	18	123	3765	330	1629	101	15	16	306	6304	1343	4224	2803	683	1215	1662	904	3499	2474	38	5479	5529	5519	28	3552	3103	849	2436	5769	657	9209	231	3259	1565	19	22	5895	13	12	2225	62	3387	3675	8645	5379	6106
TIE1	254	115	56	47	323	219	284	142	304	69	95	118	82	58	147	70	64	56	121	86	89	225	306	91	97	253	102	169	87	57	244	179	189	111	202	200	107	66	78	401	183	68	256	66	112	158	125	62	154
CDH3	724	187	192	161	88	903	256	990	100	19	152	987	2696	353	673	1142	250	1229	1386	246	2507	1622	42	2970	627	1391	131	677	368	461	1311	844	160	2236	443	953	800	15	28	1765	18	49	2126	337	1819	1818	3267	34	767
CD36	152	111	181	86	1079	153	674	211	726	724	144	215	523	53	124	129	70	75	166	148	203	116	547	69	99	790	1563	2914	2892	124	650	107	286	282	320	223	147	286	209	1006	936	1292	583	330	785	71397	393	263	701
CMKLR1	171	704	179	140	1520	232	2169	393	437	64	927	732	70	257	277	147	123	240	615	346	107	233	684	111	125	382	1012	399	315	110	217	136	1788	237	1017	182	171	43	129	285	334	278	113	444	132	292	440	89	598
RBL2	584	247	690	260	1131	1143	979	1079	1786	259	533	749	1155	1070	1161	1093	887	676	1002	1063	1056	1319	949	795	913	2008	879	1628	1706	1147	1954	2141	1015	2352	1292	2213	1256	708	1089	2759	2263	2573	1923	996	1011	2436	2000	1101	1507
CXCL5	24	16	11	9	16	53	99	102	35	7	22	35	31	16	8	9	14	152	194	14	158	17	185	24	63	13	190	67	10	142	104	35	89	883	83	14	163	31	9	16	24	33	36	31	1386	182	14	16	46
HMGA1	9563	2847	1493	1473	1138	5826	1128	5503	1848	160	531	594	958	2318	6430	5061	5947	832	2137	2467	6245	1322	1425	4645	2111	6913	2259	6001	2731	2731	4202	4557	1865	1584	2856	4001	4865	10339	12211	5297	417	977	1805	565	7852	6964	4556	7406	4532
ID4	974	359	676	167	308	1036	145	1571	3442	12	26	71	225	1830	584	196	1158	89	621	1853	2173	480	72	2032	1200	204	23	45	103	8255	9842	155	154	237	2621	1204	899	1263	1772	2070	2390	1193	3579	316	278	389	4469	1358	352
LAMA3	72	38	96	23	29	42	33	105	148	21	20	186	165	45	55	128	140	198	343	70	121	87	35	602	228	60	290	117	97	230	229	74	43	427	60	138	160	138	72	225	34	29	389	192	64	21	429	151	183
BAD	531	519	466	216	330	302	264	566	580	218	417	380	474	488	384	587	1200	233	366	593	505	618	786	430	243	621	565	358	283	372	716	564	413	489	486	350	352	382	626	595	564	473	463	522	422	1239	511	275	355
ITGB1	3576	4287	2931	2506	13976	3793	6194	11157	13991	1374	4444	19416	3975	4591	4496	5647	5703	2984	4358	5060	2946	8306	5349	6735	5060	6221	7532	4083	3573	7346	10744	5866	8190	8244	6851	5642	5724	7032	7604	14453	21987	16779	17014	8209	7405	14155	16845	7524	4848
MMP9	1318	10573	807	1364	24792	1171	20437	4297	2713	16441	31172	466	101	2901	2955	338	1070	729	3255	1622	727	1401	150906	856	2193	1639	43	1176	268	1517	1825	249	17424	1436	5339	961	1164	133	31	2630	1338	11347	4444	907	1853	1067	2214	814	2317
FBN1	1156	1510	903	342	3570	1174	2045	761	508	776	3454	9214	641	927	774	215	889	201	402	441	270	4847	2415	941	745	1709	600	1175	1443	824	1444	377	1062	3014	1388	1549	1607	574	927	2246	2795	1667	1555	4342	416	656	1088	199	508
HLA-DPA1	743	672	1064	446	1330	752	1736	1049	1737	106	800	4732	419	1648	3535	3182	1327	4842	7575	4110	2621	4865	3885	3409	2710	3107	4082	8874	4015	311	1099	6124	2777	3543	1620	4458	1740	148	1162	5333	13659	15245	4413	3382	2220	5330	3691	431	9060
PDCD1LG2	42	45	67	39	80	58	81	68	36	13	64	257	27	119	218	133	96	164	316	72	82	96	216	79	83	115	344	105	65	89	127	63	140	214	174	118	140	34	42	162	264	227	151	193	82	159	71	36	296
SCUBE2	49	55	111	34	95	167	93	213	161	205	189	107	306	92	56	23	95	20	36	100	44	591	58	111	218	164	30	121	246	39	79	38	39	284	67	212	83	407	3050	51	186	86	129	102	74	69	96	39	95
TTK	158	96	202	36	395	222	160	393	834	57	179	128	100	56	181	149	63	172	163	547	392	170	265	103	80	148	216	92	59	97	384	741	484	215	454	560	345	234	348	209	765	432	375	296	235	392	99	138	180
RAC2	36	86	94	203	186	58	324	116	53	36	190	215	48	91	205	172	108	289	275	114	88	54	824	88	95	245	453	398	161	47	60	124	305	244	177	210	155	66	55	190	70	349	127	153	260	363	88	27	367
HSPA2	302	195	281	93	220	1970	269	162	534	42	58	1269	330	398	174	106	66	431	526	272	179	91	113	324	717	149	283	468	519	30	50	238	280	431	456	535	382	458	454	180	42	131	136	468	129	155	76	340	82
COL27A1	1462	1551	1159	1152	2248	1086	1607	3242	3212	266	1210	1101	883	1677	969	3063	2471	1433	571	2189	650	335	1378	2107	1557	244	180	170	157	2042	4394	2032	927	1252	1119	608	1066	1489	1318	2659	2150	824	2650	2850	437	1146	2772	4295	659
ETV7	41	21	138	22	16	55	11	54	86	25	27	29	21	54	92	154	53	87	170	27	70	33	32	122	35	75	83	30	23	26	42	192	90	206	159	141	127	11	34	143	96	67	93	27	74	158	30	5	187
CD27	26	14	122	74	19	40	16	31	51	13	12	84	41	62	186	228	147	245	132	162	301	53	56	109	80	118	164	114	101	18	31	125	168	64	121	289	100	6	11	164	32	15	61	46	77	199	58	11	224
NFATC1	727	475	361	366	1533	2489	1814	743	572	209	585	147	92	742	786	1341	467	734	1140	679	580	416	3380	1058	888	400	309	346	399	2120	3415	174	581	1102	352	229	368	1768	2515	1885	212	832	3670	401	147	230	1052	524	608
SIGIRR	297	247	152	267	84	246	94	438	275	121	212	116	816	181	349	505	388	124	162	697	454	901	417	766	238	784	342	395	440	145	238	737	414	765	692	740	342	35	38	449	222	365	260	94	270	787	280	221	569
CYP4F3	35	18	22	12	18	13	19	14	17	9	9	13	14	9	5	19	19	14	20	17	18	15	12	14	56	13	9	45	92	26	13	15	17	339	10	21	25	12	12	14	19	11	18	9	91	24	15	5	32
KIAA0040	307	172	107	127	112	188	234	279	156	303	283	100	230	157	233	295	254	348	569	283	715	650	1719	446	212	567	146	212	325	199	465	516	360	370	409	395	508	465	695	403	82	427	378	100	176	239	476	431	374
SELE	64	20	14	19	8	42	10	52	35	10	17	25	33	15	62	20	19	66	119	20	75	13	32	13	32	58	10	191	97	68	137	148	52	46	7	50	25	9	18	77	22	8	101	3	94	63	157	12	56
ADD1	1012	541	461	282	1403	747	759	1189	2490	365	1058	980	949	623	694	899	1042	487	827	774	555	1604	1286	850	528	1083	1124	986	810	1836	3067	3879	2574	1600	2040	2039	1650	1219	1896	2062	1718	1876	1786	848	1809	2503	1442	519	2055
LEMD1	19	4	17	12	15	20	9	17	15	10	6	12	15	9	12	11	31	10	16	8	16	11	10	28	22	7	8	15	13	12	6	14	11	11	11	6	32	16	15	25	17	13	39	8	51	13	19	7	18
CDH2	924	630	2850	207	176	125	1141	260	1318	274	651	676	87	175	101	65	380	30	226	148	77	751	281	106	463	264	603	71	88	601	895	36	35	1350	1540	120	251	3256	2443	573	15856	7452	1076	1054	82	32	577	433	82
FLI1	237	193	338	157	811	289	634	328	692	191	341	437	182	669	538	452	564	262	352	417	342	437	615	356	279	443	512	700	303	616	2015	395	377	409	621	529	508	263	340	1062	449	718	997	302	353	545	430	112	728
MMP3	340	29	7	1759	18	140	75	276	79	31	21	182	107	54	295	27	243	37	139	232	194	3543	182	83	79	367	13	203	105	515	587	67	57	222	9	107	125	11	27	228	25	23	214	23	355	29	115	10	65
CDC25A	150	85	192	47	200	135	114	345	467	101	147	48	133	105	266	364	114	134	137	218	183	72	155	103	101	155	141	99	54	282	671	400	212	157	352	314	372	259	283	408	192	158	230	63	207	547	132	213	248
CHEK2	201	184	323	69	785	466	426	779	985	89	194	232	303	539	971	361	206	363	381	561	497	242	231	516	267	238	218	275	235	281	704	734	471	429	646	719	508	1018	1317	630	663	580	644	282	520	1176	542	756	778
EIF4EBP1	2108	2682	1389	1067	8296	2781	3638	5571	7479	705	1787	2457	4567	1585	1683	930	1034	1803	2161	1531	1851	1178	1262	1516	1305	2932	2732	2536	1801	9668	18923	14065	6388	1272	2769	1758	2610	2932	3025	1446	2421	2657	2834	2865	2835	7140	2005	928	833
CTSW	31	16	94	48	15	64	39	27	32	34	19	45	21	59	125	471	172	576	482	122	80	30	67	85	62	36	109	113	104	33	57	96	119	120	60	162	81	16	24	107	60	44	42	52	65	67	31	16	132
HIST3H2BB	2036	1471	2601	996	3118	2560	2084	7738	8985	2146	2117	1045	2478	2512	3473	2905	1760	2050	4059	2230	2076	737	898	2875	2699	2397	1063	2087	2178	1886	3956	3732	3122	4333	7439	7847	7238	8305	12495	5273	4040	3897	4661	2095	3997	15966	4389	2333	1986
PRKCA	828	458	331	387	115	62	107	332	569	120	366	294	84	350	332	50	446	715	367	599	182	167	528	2303	1170	344	657	99	68	616	527	464	472	621	1310	407	1626	729	546	1454	91	636	291	880	183	256	243	1232	374
EGLN3	635	289	70	168	355	410	367	540	138	42	216	2388	1049	978	692	1074	1829	1334	365	129	452	822	71	286	1605	4668	1077	739	414	1578	1140	853	1040	2310	1089	3424	5650	960	753	1324	508	977	2510	702	3850	92	787	204	4805
MAP3K12	49	108	21	61	60	88	66	162	214	75	63	81	96	72	52	31	99	35	44	98	40	75	77	145	107	110	84	116	115	66	143	101	150	73	203	88	158	43	54	69	46	40	59	84	77	74	80	24	55
SOX10	42	186	4062	869	134	4614	180	4595	7499	1	1	1	1	1994	3370	2394	1781	1	227	3554	2572	1	1	7043	3670	1	1	2	1	2728	5842	1	1	1	166	1	2330	16534	23536	2907	9722	4478	3007	1	12	1	5351	5863	1
CKMT1A	54	26	21	8	20	765	20	19	15	12	15	20	494	8	12	231	51	21	52	32	36	411	11	271	64	2544	68	240	274	168	315	786	74	323	55	1125	673	25	21	508	38	26	313	14	1320	4544	27	44	1145
TTYH1	441	106	1492	273	31	531	38	328	85	15	12	10	27	557	1051	23	801	16	12	80	331	9	13	597	575	23	14	27	15	245	337	10	15	19	240	857	1194	424	913	628	30	49	249	10	132	19	2508	713	36
POLQ	360	245	318	101	360	295	197	714	1118	200	294	203	279	101	239	317	150	286	264	714	644	181	232	243	199	236	324	281	193	174	589	490	308	563	442	383	317	331	428	320	258	212	233	277	610	1416	108	352	679
IL1RN	80	60	25	32	44	26	52	40	35	12	20	102	87	76	160	41	49	112	141	13	54	70	64	27	49	181	144	1787	193	149	84	66	56	450	135	88	91	48	30	72	54	225	125	57	763	158	31	13	676
TNFAIP6	906	1358	75	150	2640	326	1565	484	564	1037	1602	967	151	210	283	59	365	1009	1151	1276	309	481	2027	175	333	338	628	319	384	516	621	292	1554	617	448	339	408	885	497	611	1006	825	695	801	3477	248	684	90	129
SFN	4169	444	769	61	165	2768	146	498	21	20	24	1365	3226	1119	2358	949	1534	2748	1308	152	1829	2953	35	2084	1505	2447	1285	14758	3555	1539	1297	4524	1129	7755	636	6284	3181	57	22	4172	1725	684	4619	271	29245	6338	4178	1337	23510
S100A7	790	20	3	8	9	13	41	14	10	6	7	115	644	26	297	12	7	13	6	25	323	306	6	10	10	6868	12	23604	190	21	39	19831	3673	362	39	834	300	15	13	9	9	9	130	9	265435	3413	10	4	65923
BORCS7	127	150	176	86	278	246	229	409	487	118	169	283	196	131	133	90	80	124	169	165	147	330	288	204	159	296	158	256	226	249	410	385	177	345	318	351	256	270	305	278	344	290	397	317	272	360	640	257	328
KRT14	33210	2561	121	3770	937	2353	873	11242	87	84	17	3338	4047	5406	402	81	1741	35	13040	1402	8110	58	21	6907	45723	533	66	5820	93	15992	583	345	90	21499	200	17693	2684	294	104	24761	29200	4796	37484	4807	11925	830	2817	979	75234
HLA-DMA	517	324	514	343	1312	696	904	445	748	90	314	1764	484	563	1417	1557	476	2868	4223	1407	868	1242	1238	2030	735	1555	2856	3424	1733	98	290	1888	1071	1820	817	1952	1129	101	507	1070	6425	3232	795	1449	1014	1754	1175	263	2081
ID2	1065	421	689	395	1013	616	737	1483	1084	212	394	659	994	1237	2273	898	505	680	741	1264	1285	1025	828	308	1028	3290	700	1253	911	801	380	1216	694	1477	771	1000	1262	459	426	1057	1527	1157	796	1136	444	983	624	101	800
SOX17	57	34	17	19	30	43	38	43	44	34	19	41	32	33	32	33	27	35	35	37	30	33	23	20	26	29	18	35	25	35	39	24	28	27	19	37	26	25	22	40	25	23	29	33	26	20	20	14	34
MKI67	2757	2124	2476	462	2363	2082	1192	5855	12968	835	1602	1034	1225	637	1050	3270	1608	1986	2300	3613	3047	726	1495	1886	913	663	1582	744	450	707	1835	2961	2219	2807	3708	2919	2921	5438	6269	2007	1633	1034	1316	2081	974	2590	783	1843	1281
DDX39A	1975	1521	1654	518	2802	1929	1399	1723	2228	1135	2011	1017	1127	641	915	1756	1748	1574	1442	1689	1360	1033	1203	1588	1465	1119	1076	953	620	951	2024	1734	1903	1862	2121	2278	2043	3429	4034	1746	3297	2449	1959	2838	928	2284	759	1432	1411
KRT5	4161	248	301	392	391	1678	301	3335	63	39	24	1514	2154	577	117	340	3030	3723	4323	4879	4077	1705	48	316	4526	1067	389	15604	136	462	239	3396	939	9501	570	12702	4473	35	54	970	24	63	2570	856	16181	3442	1911	56	22275
SERPINB5	3204	371	116	63	807	2030	286	1153	83	18	18	610	352	821	1260	31	424	757	894	142	1141	187	21	2658	1543	200	347	2516	1257	4522	4870	422	119	7072	282	1942	1202	146	49	4343	2348	1131	5381	973	1745	1199	257	702	2702
HDC	36	21	21	31	10	47	39	13	26	19	35	93	33	36	30	19	27	66	47	23	26	30	40	28	30	84	24	38	71	46	51	25	11	54	35	39	36	12	17	79	41	20	49	35	14	25	41	15	50
GABRP	2895	528	258	24	17	202	26	2416	39	26	10	88	616	333	1333	3103	1775	71	207	332	1761	53	15	5719	2687	70	19	888	300	1212	2442	1195	213	11915	87	4475	853	24	257	10232	47	308	3767	14	2967	10067	5240	5818	3753
IL20RA	107	26	26	14	26	85	30	55	36	34	23	26	43	29	37	45	25	35	13	29	53	216	36	31	30	213	15	50	58	25	40	277	53	71	73	138	30	48	105	30	23	29	61	36	72	70	33	32	102
ELOVL2	38	60	744	46	79	39	95	492	1098	131	45	25	27	23	27	60	57	34	26	121	61	46	132	40	41	26	100	21	35	87	155	41	48	57	396	169	173	2890	2048	165	178	200	207	97	20	22	84	891	54
NDC80	1644	1118	2560	297	1018	764	500	2449	6058	379	676	380	596	426	585	963	1032	461	614	2319	1252	397	1013	635	417	790	1244	398	195	533	2054	1534	1341	1523	2538	3496	1963	1351	2051	1441	2522	1734	1857	1399	765	1870	560	885	984
EGLN2	1844	999	1074	795	1384	604	840	2264	2401	414	1272	1235	1102	1271	2093	1603	1547	880	1234	1903	1364	1763	1360	1644	1225	1951	1154	1111	784	986	1777	1538	1159	1975	1829	1578	1448	2126	3593	2126	1907	1720	1808	947	1344	2941	1712	1192	2290
IL22RA2	50	35	23	14	23	30	26	43	37	24	28	48	51	32	34	65	24	50	161	35	62	174	22	26	26	70	19	24	24	24	63	38	23	38	29	73	55	13	22	26	30	16	98	33	64	21	24	24	186
ARID1A	1645	1342	984	464	2004	1464	1547	2342	3268	833	1123	852	2178	1192	1338	1724	789	689	1043	1634	1878	1719	1254	1133	631	1345	938	1140	906	1321	1322	2638	1638	1796	2615	2356	2045	2318	2701	1286	1287	1361	2922	1204	1636	3296	2077	1261	1361
THY1	649	5012	296	197	964	1537	2863	2332	2056	6890	10287	219	255	771	903	331	886	244	456	231	535	2468	5490	618	586	1672	320	1262	1105	427	1382	669	1342	3569	1465	1589	1323	723	1246	1941	902	210	1302	7402	574	988	1663	275	480
RB1	141	198	139	85	620	216	710	698	752	201	572	1085	597	499	338	274	256	462	921	207	206	1481	1033	641	592	1288	1314	978	567	524	1218	520	361	1412	895	351	283	344	532	737	758	1331	640	1177	741	1272	1018	263	879
SMURF2	985	781	379	239	1006	634	586	1722	1982	232	602	602	361	712	627	1874	2949	612	540	1124	1587	624	525	956	845	692	615	508	290	1142	1555	1294	780	1112	1914	1035	2267	450	579	1613	1513	1275	1767	733	655	1282	2152	1141	955
ITGB3	160	231	62	78	336	90	382	144	157	58	423	350	52	66	76	42	98	37	52	133	89	319	2827	81	86	164	61	151	53	168	381	121	332	130	124	75	94	130	143	222	105	785	273	72	99	61	237	67	78
KIF11	463	368	1030	146	843	512	342	1924	3942	264	683	314	488	211	382	586	267	299	363	808	578	338	419	649	209	234	469	325	238	165	686	1245	894	577	1114	1149	956	1258	1141	871	746	534	645	804	383	944	476	704	467
CCND1	3049	1798	685	762	3886	783	1841	2436	719	306	1413	2922	2763	4821	704	323	1300	3998	4337	707	1047	3077	1935	1525	3988	3037	1530	3970	2807	620	684	1623	1413	14823	1600	1419	1918	3903	4886	1750	1011	1320	1143	9730	2762	4346	11302	894	1542
GPC4	99	150	2288	411	2734	172	1736	457	803	156	779	1304	164	525	179	574	160	61	57	801	511	641	402	150	190	553	283	134	180	659	460	1466	230	1528	1118	1119	253	1350	2687	418	212	1933	1607	622	283	160	298	59	156
RRM2	1606	1053	2333	591	5174	2233	2439	5248	9088	1596	2713	1134	1217	1119	1756	2270	894	770	1107	2062	1739	2112	2483	767	737	4083	3978	1452	723	735	2716	5040	4028	5482	4544	3107	3527	3500	4769	2630	2883	1564	1652	4543	2426	12354	1117	932	2793
BMPR1A	509	489	575	188	986	916	627	2185	2773	328	552	648	1025	666	730	751	523	340	766	673	608	677	376	1333	479	628	292	563	644	584	1091	1296	696	1057	1275	1524	872	1725	1352	1918	2018	1917	2356	1070	1375	1227	1799	1100	1029
PIK3CD	266	264	244	110	123	165	217	387	344	80	129	487	280	239	288	275	211	296	341	148	170	261	189	220	129	268	492	449	277	168	129	285	324	320	337	277	192	91	139	379	87	145	127	207	253	405	309	49	505
ZNF205	528	302	200	144	594	550	406	446	670	196	169	344	927	259	309	239	168	269	267	378	427	471	218	755	603	547	302	325	319	323	526	572	222	495	381	457	355	600	755	398	307	316	479	346	300	447	475	366	352
ZIC2	26	292	108	11	261	22	115	17	17	49	122	68	29	43	32	33	25	22	17	13	15	37	188	22	46	33	30	173	131	155	77	489	1840	264	92	18	20	13	12	17	19	84	29	467	26	11	22	723	466
NR4A3	283	89	111	159	1679	307	1628	159	142	34	39	107	117	395	859	143	131	717	257	82	322	324	171	130	470	264	84	252	665	136	207	165	198	387	391	196	552	160	345	577	357	442	569	497	113	261	1667	489	188
PTGER3	95	70	91	39	372	375	755	100	56	39	61	53	1719	72	70	579	86	45	147	99	155	795	80	162	39	350	88	241	576	62	154	93	44	292	25	160	74	62	96	113	69	246	107	49	112	319	105	43	97
NRXN3	37	28	20	38	26	53	20	30	25	170	71	36	28	41	34	38	70	25	23	28	34	74	29	33	30	43	152	43	102	22	28	27	14	121	62	100	129	216	251	40	231	92	46	2123	20	26	49	27	95
IL7R	126	63	56	32	91	198	281	109	75	102	124	1432	135	176	471	217	405	332	867	44	159	133	1199	112	89	220	1110	374	288	96	152	134	366	1177	376	289	228	76	65	732	102	89	199	414	194	133	124	36	563
CLDN4	5920	499	419	29	158	7585	184	6872	245	23	36	223	14123	1216	2385	2781	1374	316	383	1543	5664	19245	196	19762	11245	8564	63	4588	4213	1037	2780	14047	1005	13493	406	3415	2870	56	243	3350	91	52	2045	45	10345	27709	5502	3810	6604
TNFSF10	1101	706	236	124	75	391	301	306	146	111	952	1905	2179	358	672	1417	588	549	1232	190	401	3044	2427	703	307	4529	1181	2883	1585	509	929	587	818	6227	1583	1913	630	55	115	1006	721	795	1526	4308	5307	5530	664	40	6135
CD163	363	777	428	281	1279	604	2513	363	924	319	628	2921	243	923	959	415	385	1607	3710	774	375	949	3337	562	513	1259	10948	1841	812	327	659	463	1296	2082	3411	575	1142	889	924	1182	1705	3454	538	2920	905	1114	419	347	1354
CLDN7	875	90	83	35	62	1035	89	256	38	52	41	50	2156	332	836	374	312	282	173	123	371	1245	92	888	524	1250	70	952	858	151	757	1169	150	1304	113	834	485	18	15	515	20	58	164	41	510	2352	409	459	189
MET	85	83	134	28	89	422	133	420	251	18	34	512	848	140	332	364	681	115	91	90	392	382	107	831	235	644	925	214	83	571	357	249	125	1980	981	999	605	706	1060	392	2650	1514	266	536	287	518	551	419	455
SHC4	1221	141	1021	652	33	129	39	204	165	15	25	32	40	1201	495	83	1069	485	440	150	321	41	29	2167	1365	31	14	17	9	2044	4214	201	44	82	250	684	987	970	1555	2942	667	356	2721	45	37	29	2092	1440	20
CRYAB	1095	543	2837	2275	125	3076	246	7787	3910	49	347	443	504	4776	7037	596	3750	176	1518	5519	2696	684	79	25657	15015	1432	298	3113	2192	2152	7230	1057	70	3715	1865	4051	3521	569	1268	17992	29427	19329	5654	694	4111	6985	11158	4240	2064
RASGRF1	41	83	17	6	18	14	20	230	33	12	26	96	142	27	16	16	22	15	32	38	45	124	67	585	22	350	79	43	22	7	25	115	67	62	115	72	57	15	60	36	25	26	27	20	65	87	38	7	36
GRB2	561	413	420	224	915	333	486	1219	1336	126	487	521	268	424	582	476	885	462	513	677	652	425	993	771	630	1274	1366	973	542	517	1106	867	921	1224	1598	781	1155	971	1811	1305	1087	1516	1189	1088	1161	1614	1132	621	891
CXCR6	43	25	101	52	22	81	28	47	49	25	22	72	38	63	154	158	60	183	175	102	89	40	53	68	78	67	93	131	143	24	28	70	64	76	110	137	79	22	18	90	40	33	31	52	53	119	40	21	240
IGF1	30	18	19	17	27	34	74	21	28	16	19	27	16	18	30	25	31	36	46	29	24	25	48	30	25	36	51	35	98	21	50	11	24	20	27	20	27	20	29	37	37	32	42	29	16	33	193	15	16
RNF103	1637	899	601	496	967	1724	841	1070	1072	476	505	903	1944	659	643	637	856	592	771	1137	679	1671	784	2096	1123	1782	619	1187	1447	1187	1618	998	540	1222	597	805	681	488	679	955	919	1079	1565	592	1371	1997	1423	1164	1619
TFF1	23	19	5	14	12	21	21	21	13	10	20	27	21	14	14	28	12	26	16	21	18	16	13	22	14	15	11	21	37	19	20	15	9	12	22	12	18	13	7	12	19	19	23	20	11	16	11	9	11
CDKN1B	1768	883	1220	530	786	1337	768	3002	4135	863	735	662	1550	1320	1810	1786	673	1171	1627	1397	1282	605	716	789	1133	1090	821	959	955	1340	2176	1321	966	1514	1383	1783	1239	1292	1513	1519	1592	1208	1786	1224	1093	1495	1056	1978	736
DPT	40	103	86	51	393	259	1454	114	52	35	1660	809	41	152	201	68	183	34	138	76	54	506	157	298	165	525	1008	1065	1184	129	166	113	156	508	40	264	155	33	120	234	587	428	94	828	1	109	122	19	166
GLI3	572	1425	527	213	2797	912	2475	2020	1867	745	1349	1484	696	226	222	231	370	545	200	1054	317	921	978	335	508	631	578	999	699	1312	1966	1018	2354	1499	3366	1511	1519	5509	9613	695	1746	1391	1740	3015	650	492	688	303	763
FOXM1	1192	655	1678	183	1375	541	406	2268	3665	299	1030	397	442	274	431	1287	498	744	955	1071	795	401	745	1444	1541	541	1090	305	240	446	2263	1508	1100	1043	1625	1394	1291	5470	7865	1642	2508	1152	1252	1187	494	1608	371	676	641
RPS6KA5	142	64	643	137	84	262	59	398	430	79	54	67	165	297	553	310	74	81	81	275	307	143	66	262	158	316	67	170	164	221	296	329	124	278	190	517	379	246	184	129	249	105	390	59	227	832	308	243	472
BBOX1	130	47	49	32	483	98	62	572	56	21	40	51	135	54	103	464	76	127	137	464	1849	587	110	1208	328	225	58	344	143	1247	2444	739	59	6220	71	465	178	68	193	183	40	35	416	88	267	240	112	235	97
GRB7	1790	96	52	60	27	658	33	422	161	19	20	39	1007	228	586	383	319	159	322	103	370	791	21	952	265	531	16	490	367	633	1321	1975	258	466	85	492	325	21	33	550	10	25	521	26	1038	652	736	470	378
CACNA2D1	111	71	56	51	51	153	35	798	273	548	657	67	57	75	116	195	205	79	136	1064	985	376	556	346	228	264	38	160	154	144	293	502	1013	928	1062	416	394	1255	1204	382	145	38	226	818	64	97	234	45	324
MAD2L1	485	263	541	111	705	481	285	1164	1789	102	269	314	261	247	629	308	159	407	356	464	608	262	282	435	191	360	474	229	178	360	1230	1833	1392	595	1010	982	864	595	830	632	892	676	609	525	417	1173	863	743	406
FGF13	76	31	22	12	177	156	61	252	196	30	27	33	142	52	101	63	107	37	61	87	143	121	25	634	77	172	68	40	68	101	185	18	24	185	98	147	101	640	559	241	603	366	127	29	30	300	456	19	30
JAK3	189	241	174	148	96	275	139	214	149	162	90	275	175	325	452	397	255	397	377	203	254	323	757	277	368	288	444	381	230	183	352	337	981	396	1136	372	626	236	237	505	98	66	184	269	203	249	329	71	566
VEGFD	37	27	47	58	26	34	64	43	58	27	30	72	30	32	23	34	33	31	46	60	32	39	120	28	39	49	55	25	38	27	55	42	25	45	64	36	33	75	95	24	43	33	37	66	61	81	59	34	35
DDR2	378	2078	979	968	3916	1200	2716	1942	2514	1335	1829	1853	286	668	375	527	404	533	1176	1638	496	1030	1039	1729	801	3756	1081	420	473	343	533	1374	3055	940	3805	664	779	1063	1033	1853	1215	1993	6473	2301	1155	382	684	143	245
PRKACB	149	325	251	89	873	386	757	347	734	104	339	376	204	225	261	260	255	260	240	683	569	552	459	268	153	1639	609	589	322	213	441	374	445	384	555	659	416	899	1155	582	1491	1755	1080	486	822	2286	649	231	546
ITGAV	3604	2681	743	621	6464	2204	3353	2330	2689	886	3159	7840	913	1368	1244	618	2161	886	1802	2255	1517	6227	10425	3768	3303	3351	2268	3316	2162	2030	4262	3725	5535	4808	3198	2944	2561	2722	4799	6280	12265	9201	7259	3317	4047	4151	4351	1373	3994
IL1B	98	86	35	29	178	133	291	117	57	39	85	238	79	103	82	103	137	158	298	79	310	124	79	133	209	71	78	217	178	147	139	76	140	152	114	123	268	51	71	93	48	53	100	55	788	234	261	16	243
PSAT1	116	197	680	143	1094	430	275	900	857	48	160	457	219	85	334	312	485	911	910	121	312	627	86	351	679	294	481	199	159	595	589	67	306	697	483	1081	761	2819	3071	1354	2237	1832	1329	873	447	932	1735	688	859
NOTCH1	1573	1264	829	409	1183	1513	858	1520	3137	1158	965	472	1373	1961	3068	698	595	239	216	470	1010	494	771	708	871	643	641	492	260	717	1485	1130	1315	1891	1112	1741	1130	1307	1444	1231	1106	706	841	340	479	1349	2195	1221	541
NKG7	111	49	1061	488	36	213	85	132	152	44	66	434	57	220	758	1829	270	1879	1315	676	560	206	408	304	243	286	1395	403	345	93	149	808	1061	209	809	614	437	45	51	416	120	105	156	192	168	331	115	28	1559
CDK4	589	531	688	248	2157	822	914	2623	2524	665	1480	1200	908	1304	2215	888	678	937	1161	1062	1083	787	1044	876	366	912	1101	861	759	1645	3634	2917	2067	1603	2334	2109	1614	4829	7568	1825	2065	1862	1783	1604	1126	3160	1315	1097	1290
E2F5	367	90	295	78	153	213	83	422	402	24	46	73	196	314	510	201	457	150	138	147	339	187	44	216	112	164	62	51	67	491	1689	1313	403	526	1090	1354	1200	275	267	635	293	211	457	152	159	423	679	178	130
FHL1	97	327	309	343	2754	295	1088	1850	1652	269	489	495	59	85	83	311	171	160	134	1763	195	564	531	163	198	323	57	142	311	212	966	253	1402	375	1409	445	356	2658	4047	616	1444	2078	599	1220	49	70	427	68	83
HBB	195	134	58	2428	3985	131	595	179	338	167	187	150	76	195	64	138	55	596	251	70	82	247	272	60	56	933	746	94	352	542	101	50	264	1115	129	156	65	824	157	404	103	35	411	268	88	124	954	609	156
MMP7	25997	1057	118	44	421	2044	370	556	99	34	203	163	316	196	878	208	932	683	1355	391	3175	2781	101	2561	2343	609	36	1210	83	2724	7324	7326	1233	31215	41	7067	613	122	78	2017	70	32	3225	235	17833	6812	1061	193	3942
JAM2	88	235	57	22	1000	115	286	475	473	44	246	611	54	163	83	46	96	72	57	48	48	148	475	83	105	97	69	163	165	105	135	195	359	164	202	135	120	732	886	217	921	1277	183	288	70	74	280	26	64
FNBP1	1053	744	483	232	346	429	504	1032	1020	418	631	937	724	1059	1691	1140	731	684	639	741	599	1045	1055	647	599	1344	1596	1008	707	676	763	4828	1911	2373	1418	1565	1067	726	923	2048	597	836	1075	1121	1208	1812	1986	812	1716
MEOX2	30	292	31	22	804	49	1150	55	70	354	349	27	68	51	26	30	37	45	113	755	96	55	113	21	24	45	26	47	70	25	51	21	33	38	117	105	22	1717	178	82	59	108	62	23	13	20	201	504	12
GDF15	81	236	32	34	1062	105	583	88	54	108	119	103	67	79	80	28	49	45	86	26	27	85	391	62	170	175	135	403	309	31	34	2768	194	800	1126	69	103	175	97	64	57	79	60	332	483	193	217	44	36
FOXC2	245	1110	95	654	940	439	724	99	61	27	21	538	234	1093	625	694	1859	818	1026	304	83	70	374	2440	1044	55	25	36	31	977	927	158	558	27	933	601	712	76	49	2086	111	708	431	42	34	30	1336	36	26
ARNT2	403	40	38	25	82	166	51	1721	1701	54	36	39	61	183	42	32	120	81	122	129	131	209	57	186	675	63	38	53	73	455	1271	1645	276	552	264	152	174	1120	2029	616	31	37	537	181	92	476	1870	234	170
CCNA1	137	17	45	38	43	30	32	138	234	20	23	29	30	79	102	25	35	393	168	145	30	28	24	24	159	22	12	23	23	34	43	220	71	149	91	332	332	436	559	43	25	26	82	160	204	44	53	60	27
GZMB	20	18	102	50	30	33	16	20	33	19	8	35	34	32	85	142	43	335	348	65	119	28	31	45	34	29	50	40	26	23	26	48	86	36	65	75	75	16	9	59	17	12	29	41	23	21	27	13	323
XRCC2	232	77	111	36	205	185	105	662	688	80	115	93	189	64	156	140	79	168	148	197	314	86	72	103	71	120	143	52	40	203	489	926	401	201	279	247	227	338	533	180	236	214	268	79	288	834	299	260	189
CDKN1C	113	92	223	68	3700	938	648	3883	2049	47	56	146	172	377	117	84	123	67	96	101	55	289	154	1127	167	301	83	202	191	287	623	128	62	730	877	1264	1291	1616	836	514	708	859	784	2135	337	116	1621	305	230
JAG1	1426	1327	1053	1927	2163	572	720	1579	1182	880	1280	1493	702	2768	733	490	263	539	943	847	535	1058	371	435	757	761	474	1637	610	1509	1508	1540	2088	2767	2306	9500	1825	1065	1097	1525	1618	2242	2199	989	2057	625	3142	1190	2419
HDAC10	294	461	495	403	1061	957	951	505	266	268	540	717	893	475	749	455	573	531	639	610	325	697	587	1297	1085	911	567	821	539	505	691	687	565	836	867	681	556	848	938	522	786	729	413	873	771	1198	733	951	923
CD8B	51	20	152	62	42	151	39	79	48	34	36	121	50	92	137	184	84	212	164	144	118	51	48	159	113	60	113	141	179	102	222	130	134	148	75	230	120	73	229	108	56	72	71	43	66	308	610	21	305
GPR160	152	94	55	32	52	105	47	60	58	21	35	94	555	89	147	201	322	96	85	74	118	514	81	383	72	588	72	407	444	81	333	237	68	602	119	193	99	130	223	262	139	179	128	63	83	98	116	40	224
LEPR	174	113	128	36	128	138	200	81	139	36	66	166	133	94	52	74	55	101	116	147	107	344	245	65	110	498	804	84	74	123	101	776	399	165	383	228	157	315	317	427	105	223	248	91	127	54	79	30	173
PAX5	22	14	16	16	19	30	8	19	17	20	14	14	19	19	34	25	26	19	19	35	9	13	18	12	21	22	8	16	13	14	20	18	9	16	47	18	28	12	7	21	14	19	24	12	14	9	13	7	41
HLA-DQA1	12	10	1435	778	1259	2228	2113	10	13	180	897	4859	502	18	11	15	13	21	10	4844	4088	13	11	18	5	6	10	6927	3491	14	15	12	13	2478	14	20	11	8	18	14	7	14	13	1688	9	11	12	6	8
AR	43	10	61	24	420	73	33	99	355	51	66	67	168	32	23	57	67	13	69	122	37	645	45	20	34	1629	36	95	324	33	34	19	14	37	142	197	134	317	397	53	29	16	56	85	17	32	82	10	292
DSC2	3663	778	443	478	460	2042	306	2228	1195	79	123	539	1879	862	2144	1204	1653	646	1245	1617	4133	1208	464	1702	1952	1700	325	3938	1780	4655	6501	3452	666	6360	970	8494	3562	382	440	5677	1250	1585	5154	623	9260	8626	3666	2798	9881
EXO1	589	497	1332	269	1407	856	499	860	1775	426	433	202	470	332	734	1074	685	525	594	1149	780	267	394	327	489	441	449	261	183	217	894	1064	987	430	1441	977	1291	1356	2075	981	965	687	641	277	540	1677	515	674	703
RAC3	595	786	980	391	574	205	197	1121	1150	83	119	207	907	589	556	766	523	459	423	1390	1166	677	135	1063	403	1554	197	457	368	371	1116	678	519	838	888	1084	1024	3350	4408	2385	2139	1930	1343	707	448	1432	2316	1717	151
ADCY9	167	198	330	152	677	409	412	394	687	104	211	387	774	374	199	279	257	152	150	549	211	545	504	726	416	456	316	215	201	195	470	453	358	500	534	331	271	399	633	740	260	394	664	385	152	251	356	389	498
RFC4	539	590	861	202	1307	665	529	995	1334	135	280	251	278	168	289	1375	1212	430	664	711	757	515	550	590	328	427	383	289	232	708	1548	798	456	733	1296	1162	969	1270	1443	1070	1071	1170	1462	494	708	1553	813	1024	1017
HOXB3	518	374	61	141	1094	281	519	1102	119	283	436	646	177	83	174	83	521	288	774	58	77	460	338	119	232	325	73	333	905	298	435	112	173	1016	974	2847	693	266	535	208	93	43	143	1061	341	1274	135	36	457
EPAS1	280	485	205	112	2392	710	1602	529	768	333	589	1801	238	426	530	609	223	601	538	1097	403	1014	1924	597	367	1186	2672	1763	1041	426	904	920	944	1027	1156	789	602	331	455	984	455	447	937	956	916	1596	831	311	421
TP53	1549	978	2324	395	356	487	296	4776	8120	255	365	908	1803	1411	2149	176	170	711	1068	3035	2271	594	453	352	345	1540	573	1251	854	445	927	2697	1585	3677	2965	4703	2543	1914	2568	875	579	464	700	1944	332	581	1748	1101	2199
ESPL1	331	245	267	113	387	393	193	727	1168	278	356	92	386	114	253	405	263	205	205	541	405	147	244	204	104	163	286	264	138	105	335	658	450	308	668	561	545	461	554	435	346	228	296	227	251	578	140	160	250
MIS18A	737	448	497	102	1185	676	647	2142	2124	245	406	345	523	411	549	885	737	408	436	663	623	452	480	990	327	481	333	357	273	350	888	1268	648	936	1178	1565	845	466	1040	1018	1007	824	1019	601	590	1342	902	569	627
TFDP1	962	516	1974	461	1361	753	734	7240	9447	128	361	427	939	683	956	1135	1115	539	875	1124	949	1365	944	801	808	1388	590	672	404	3082	6067	2126	971	2591	3117	5340	3404	1136	1854	3209	1117	1080	1338	915	1168	2778	553	1184	1993
NOD2	287	47	81	89	20	54	38	162	128	16	27	129	135	155	114	116	68	198	238	225	244	115	57	234	363	325	98	343	142	213	319	96	60	192	93	140	132	36	50	411	57	233	356	73	635	302	160	60	324
PGR	20	14	33	18	24	25	24	18	21	12	9	15	27	15	20	22	29	17	27	14	23	90	20	22	19	38	4	14	33	29	36	16	12	36	18	22	16	22	28	45	41	25	42	23	14	24	30	10	24
PIK3R1	473	225	174	117	831	989	774	1944	875	201	415	634	1558	401	541	131	153	833	2428	4172	5079	1758	589	1193	654	2845	322	1115	1847	417	584	780	427	5449	2426	989	1348	353	810	843	758	878	2138	1245	2097	923	1312	211	2063
ZBTB16	16	18	13	9	32	27	31	17	18	11	12	23	17	12	14	22	12	20	52	50	15	18	16	65	10	191	35	20	26	23	29	14	20	17	15	14	8	14	11	24	24	18	14	14	12	10	30	8	19
CACNA2D3	241	30	60	31	30	112	30	144	95	21	37	89	46	190	107	96	36	29	25	255	85	28	24	21	36	49	17	22	15	45	38	18	22	36	61	1043	81	42	27	40	23	26	103	66	24	11	25	13	18
ROCK1	793	1085	467	201	846	594	762	706	907	211	494	616	579	448	573	745	816	635	810	838	795	851	1054	862	635	900	799	623	440	795	1537	930	815	1632	2760	2238	1933	837	767	985	1586	1964	1830	751	569	1046	858	615	1048
RASGRP1	69	68	447	62	23	158	37	298	226	23	35	143	49	217	1014	216	130	222	164	145	473	62	122	591	291	85	119	211	98	45	92	156	117	142	101	189	119	402	370	291	67	46	88	78	248	323	449	791	370
NUMBL	613	740	312	370	1202	650	581	914	804	121	324	612	330	685	346	499	1307	456	625	782	434	463	456	504	519	388	294	227	261	778	860	608	588	525	800	607	697	1095	1790	521	683	737	674	670	743	1483	810	506	307
XRCC3	215	206	1207	158	453	345	230	813	998	241	391	229	551	357	470	561	225	447	212	674	597	271	487	287	312	286	357	485	407	152	270	500	244	864	489	596	359	456	324	187	156	147	242	343	281	765	196	595	270
BCL11A	805	301	1627	536	785	1851	603	2115	1990	36	80	106	380	690	945	873	503	280	313	1210	1257	331	107	857	368	332	20	338	137	672	1384	1440	683	362	769	1055	645	1007	992	1266	282	285	820	236	725	1386	1309	1912	1490
POLD1	623	561	621	286	546	722	426	950	1020	214	266	377	701	399	815	977	561	523	423	844	647	360	437	473	365	552	413	391	237	393	724	897	542	888	699	588	656	758	892	519	388	380	487	469	515	989	301	266	664
PDGFRB	1526	12099	731	368	8286	2676	12573	2256	1757	9633	7968	4248	627	771	1342	720	1584	371	560	358	698	3127	8496	874	1198	3118	547	1264	1277	1757	2566	1034	11859	2158	5312	1544	1255	378	785	3337	1650	687	2021	1119	781	852	2074	338	745
UBE2C	1181	928	2661	678	3264	1538	1209	3583	8332	692	1554	885	1835	857	2332	2218	1257	1603	2033	2613	1903	1964	1674	1876	1469	1427	2549	917	519	1092	4291	3789	2915	5246	6234	5291	4938	3048	2496	3430	3192	2227	2221	2682	1813	5920	1051	1597	1831
NUPR1	2786	2375	904	1044	2957	3008	1820	4827	4726	520	1042	2545	7343	1787	2573	3347	2609	2294	4052	503	609	6633	842	3991	3502	3937	2291	3791	2973	3870	2483	2905	1352	4768	1658	3741	2458	521	657	2589	2943	3926	3946	4385	2675	6113	4108	2092	2602
ITGA6	555	434	938	135	514	906	280	3216	1965	71	319	1175	362	699	1169	951	455	499	1193	1117	2350	1034	242	3872	1053	1108	422	552	356	1104	3474	776	304	1207	745	1296	2288	4730	4772	3949	8210	2670	1745	1975	742	3179	14295	5797	1672
CHIT1	31	16	19	23	15	39	19	26	27	28	19	23	26	31	278	84	18	32	30	20	24	37	43	25	27	67	17	2013	1659	25	24	19	27	138	27	28	24	16	23	32	27	18	15	43	48	33	16	15	572
ANLN	845	775	1476	392	1975	1632	1239	2208	3646	622	1463	824	963	445	702	711	377	935	526	1382	1303	1283	888	2225	1011	1060	2495	1248	446	693	2428	3162	3133	2785	3145	3848	3219	1602	2129	2315	3167	1736	1660	1821	1060	3450	682	2117	793
SPRY2	448	165	402	648	959	342	775	669	213	176	311	289	613	504	398	373	796	183	332	331	646	690	376	560	791	441	277	361	192	1027	565	140	299	1163	824	577	708	1257	770	1083	200	272	575	452	128	199	1310	294	250
NRXN1	20	24	152	22	53	142	29	70	42	27	17	15	42	35	54	32	50	27	26	41	25	34	33	32	28	22	17	20	44	47	49	26	25	24	100	66	32	122	221	33	37	39	44	30	11	15	28	20	19
GAS1	463	795	2373	682	2839	749	4071	886	1368	72	525	2646	226	405	447	470	871	206	232	691	420	1045	470	693	296	554	48	578	652	1371	1823	152	252	1386	1488	509	676	475	602	707	86	94	422	1248	176	608	306	584	260
PARP2	372	310	350	95	819	402	343	592	529	145	264	310	486	321	459	362	217	309	358	493	482	275	332	333	343	480	371	260	296	550	820	922	624	664	1068	892	803	752	413	352	379	409	613	704	238	639	476	554	397
EIF3B	808	732	1253	441	3148	2969	1813	3516	2752	265	1149	1194	2174	962	1806	830	661	1170	1080	3155	3876	2692	2761	1860	1488	2538	3334	1916	1116	1633	2282	5839	4109	3816	4341	4637	4576	8797	6733	2990	4330	4106	3912	3096	3261	6578	2611	6124	2768
C5orf38	112	171	202	384	29	128	49	218	102	139	216	274	659	134	61	359	790	44	39	26	196	429	371	50	169	612	52	135	122	208	329	28	25	393	464	470	359	438	1084	361	48	36	728	469	35	40	337	21	154
PARP4	745	425	521	214	739	581	518	1038	945	158	460	576	697	497	848	1072	1026	720	1468	1286	1060	1153	1573	1167	527	1293	927	1113	709	467	1032	1367	745	1400	1265	1277	1405	1252	2115	2195	889	1027	1650	855	733	1900	912	1362	1067
INHBB	812	236	433	208	202	151	152	206	177	47	61	614	4470	359	148	122	188	243	283	242	117	2029	164	900	1550	1642	78	114	227	241	170	57	136	581	278	925	1221	94	38	229	376	233	385	125	549	174	665	374	145
CXorf36	169	143	55	53	355	244	269	221	370	99	148	172	74	103	216	122	81	90	206	113	147	286	311	102	86	258	170	183	102	71	324	201	261	112	282	206	178	116	140	443	195	115	266	83	142	211	183	104	193
HLA-DRA	3262	2464	3587	1936	4957	3197	5885	4527	7253	236	2341	17940	1692	6968	14999	18228	2973	21349	32395	9008	7683	12235	11892	11150	7176	14450	23193	25626	12107	1199	3896	14538	7440	22414	8343	26677	11262	874	5059	16922	45181	45569	12778	16360	10185	20389	13763	2760	30694
CENPF	2509	1125	6120	1192	3765	2680	1661	2390	6344	864	1366	878	1214	717	1417	2488	1608	1424	1314	3516	2312	974	903	1844	993	1239	1263	632	410	704	2763	4130	2978	1600	4451	3746	3643	4344	8166	3323	3208	2092	2560	1105	1202	5049	942	3079	962
FGF7	75	24	64	77	17	165	147	73	62	27	29	47	35	153	188	38	62	74	477	20	72	237	330	178	102	178	18	262	286	470	503	23	51	202	784	181	211	91	212	616	165	286	344	90	45	94	516	23	86
CLEC5A	46	73	27	44	140	60	119	108	109	18	93	338	62	128	157	84	104	237	277	34	109	133	73	91	102	219	209	266	56	207	303	137	102	667	114	90	294	233	197	243	163	1343	380	380	321	138	97	31	457
MDM2	902	622	665	360	1434	894	890	3386	3562	439	814	892	809	1558	2395	951	781	1083	1426	950	1304	1386	1618	1888	1482	1349	981	2566	2055	2103	3588	3095	1823	2619	3314	2536	2512	3204	3353	1877	1250	1507	1949	1426	1920	3109	2923	3453	2144
HDAC1	589	433	1335	322	1589	992	1298	1088	1744	244	648	705	1118	513	662	765	533	933	1251	1081	1068	1275	1254	636	543	1323	1559	1383	854	1087	1525	2730	1101	1915	2132	3257	2023	2655	3598	1873	1552	1982	2778	1308	2663	4554	2672	1333	2232
DNAJC12	51	54	56	19	300	67	201	392	255	249	231	72	311	44	29	39	78	58	113	31	34	166	356	35	49	136	48	96	142	65	190	72	272	174	530	200	240	61	47	46	350	460	164	242	59	37	195	368	28
FGF1	152	50	33	102	19	60	8	86	84	16	31	174	28	62	47	22	157	48	45	48	43	262	35	120	129	107	15	54	46	125	184	33	19	167	29	78	75	16	35	141	28	40	88	31	43	44	169	19	61
PLA2G4A	75	110	18	53	107	224	114	120	81	116	266	67	79	65	49	81	70	914	1240	118	96	81	136	702	475	212	107	205	80	212	340	62	73	74	1165	152	691	507	847	103	362	471	412	160	48	86	491	187	125
SOX2	19	16	26	42	22	14	21	14	31	13	78	102	20	152	113	29	26	21	15	64	27	17	24	13	71	24	7	636	558	26	16	13	9	35	173	27	91	1945	3696	17	1311	860	61	413	19	13	15	10	330
CD24	3737	456	789	87	360	4523	434	6183	3970	412	126	249	10034	1357	3280	3337	674	1759	2573	2544	6584	8637	149	3139	2276	8371	671	2509	2157	1670	2641	8103	559	1620	605	1665	1295	309	389	1400	3494	1902	1845	354	1996	7982	1545	964	2366
KRT17	12282	475	3595	435	792	2222	717	36202	301	63	55	7223	7340	2917	7682	695	9196	10810	3276	1096	28597	1556	91	2533	12334	1057	335	4800	347	4187	26412	21957	4592	27547	5645	12276	12181	631	206	15043	132	225	19155	963	161462	3635	6498	595	11539
KIF14	339	246	368	71	502	269	210	384	953	116	205	173	154	117	148	219	232	196	214	542	397	128	205	173	142	207	144	112	85	138	572	641	456	259	787	711	700	552	948	328	404	331	411	184	225	636	191	602	246
HLA-DRB1	2659	1974	4705	2567	8321	7531	13520	4430	5539	1232	4120	20359	4475	1134	1729	1186	412	13378	20534	19873	11592	1126	1306	4770	2837	17649	31625	16310	7443	1250	4083	5076	3960	9943	4159	10598	5688	630	2676	6423	20340	15675	4572	6376	5116	10404	3297	711	21995
PDE9A	349	98	201	41	520	263	202	525	423	133	163	41	204	58	37	82	97	46	47	155	79	101	49	214	54	108	37	48	45	120	355	60	128	219	199	100	61	264	399	117	64	47	77	101	111	254	103	22	125
ACTR3B	654	168	251	99	518	732	324	972	791	51	126	268	712	270	291	681	183	294	415	600	841	302	177	372	252	647	295	465	323	444	658	2074	527	639	457	964	512	831	1053	614	843	790	1203	231	869	1872	2199	1761	433
MARCO	101	41	327	175	40	130	33	71	107	22	23	148	65	135	248	48	45	237	302	31	85	36	101	108	91	91	1721	673	254	32	48	595	452	797	42	55	80	138	68	485	58	69	570	120	407	270	31	46	767
INHBA	1109	397	48	205	333	540	389	196	40	20	602	1063	242	460	665	213	797	150	182	56	301	1971	263	628	513	555	24	310	256	884	1130	225	897	2264	675	517	580	210	356	757	2517	1072	768	1116	457	334	389	16	300
CHRNA5	153	68	205	54	134	150	53	505	571	17	26	27	82	88	159	68	88	165	230	131	155	166	61	219	126	164	48	109	60	182	494	210	168	347	376	224	257	248	224	316	50	67	327	223	140	212	219	311	93
PLA2G2A	368	16	15	41	20	31	28	53	25	24	20	31	279	30	19	20	66	599	2903	127	489	74	113	30	398	135	52	92	162	33	200	851	277	29	72	58	399	1382	146	252	82	21	43	32	60	21	135	22	14
GADD45G	20	19	25	19	39	29	26	17	24	17	18	30	41	24	22	30	25	32	33	29	16	25	18	17	23	33	12	24	21	20	19	23	13	25	11	20	19	12	17	24	17	20	19	19	22	21	26	7	33
PPARG	34	72	46	48	479	62	234	142	127	91	60	52	43	56	132	239	44	49	64	786	382	106	286	37	36	336	223	309	94	107	195	27	35	127	113	59	94	482	630	132	167	177	80	74	105	332	160	30	83
FZD10	29	17	18	9	36	50	16	32	45	13	17	28	27	24	30	33	26	24	22	25	41	57	26	22	30	31	13	21	22	17	27	53	30	37	357	1186	230	23	37	35	26	19	35	29	34	30	58	15	23
WNT11	224	56	87	64	62	59	49	65	67	19	47	44	49	143	77	32	1122	39	50	267	46	60	27	56	1053	54	18	98	48	77	98	32	16	141	84	386	241	95	47	264	644	594	91	112	848	62	423	46	244
SLPI	746	70	28	87	217	1024	309	282	60	28	16	154	6497	1411	1410	501	683	1645	2386	927	1054	2466	51	1302	3991	4676	577	4543	1012	2357	1652	325	81	23358	398	1558	2136	24	28	219	12	765	894	439	9412	2780	1475	16	4715
EFNA5	267	65	167	36	169	253	123	177	71	28	63	97	420	137	84	516	202	106	184	65	303	191	76	284	162	494	276	177	168	90	87	849	306	797	288	246	68	227	228	547	38	130	355	149	760	2282	293	89	165
AURKA	385	242	578	147	494	280	219	811	1350	103	325	202	272	259	365	709	561	328	276	653	603	355	397	542	288	367	760	236	125	201	764	783	552	595	1142	1020	900	409	385	686	648	540	525	483	353	978	267	411	636
EMCN	41	41	19	10	126	53	75	79	135	38	46	32	25	21	35	28	19	33	60	36	43	44	63	28	28	76	22	72	68	35	201	51	40	55	80	108	45	33	96	347	155	53	249	33	49	130	215	51	60
HELLS	1060	1281	1703	290	1564	1630	860	2735	4314	1236	1113	588	1191	677	1502	1861	852	606	664	1509	1117	333	697	1035	457	379	458	638	431	708	1608	1446	1247	1325	2349	1980	1843	2119	1396	1501	856	691	1264	914	521	862	930	2676	1124
AGTR1	46	195	20	14	15	33	22	31	32	20	18	13	31	33	20	24	45	26	38	24	24	77	224	20	19	25	14	67	82	23	30	18	17	93	29	31	35	192	219	58	35	31	28	40	18	31	49	21	11
OGN	130	205	80	95	2005	129	1597	373	73	73	259	85	82	477	179	87	84	108	158	277	58	125	260	200	187	223	64	283	1377	93	94	103	63	174	392	142	263	52	205	141	5197	3111	159	1522	64	196	202	73	50
PDCD1	18	23	86	30	32	51	35	42	29	19	22	51	43	49	75	115	34	132	75	56	54	53	44	44	34	42	162	41	54	18	30	84	86	47	77	77	64	20	22	47	42	25	37	30	39	57	32	13	110
SPN	75	35	78	45	34	72	51	79	68	18	35	97	67	73	234	230	121	168	138	91	100	103	132	84	82	120	141	348	151	31	62	132	157	164	76	161	93	20	37	180	60	110	105	63	102	150	91	28	358
MUS81	2308	2063	1376	831	1226	1670	1051	2090	2573	1298	1468	1099	2105	1748	1837	1415	1569	1039	1085	1522	1431	1280	1244	1641	864	1433	1121	822	642	1041	1742	1608	1238	1155	1672	1237	1207	1535	1761	1492	1128	869	1008	866	1081	2534	1429	1642	546
SMAD4	885	748	736	275	1248	661	659	1403	1525	188	456	713	814	638	567	1067	573	541	898	1329	1021	837	778	656	793	702	766	600	485	1953	2701	1932	1233	2099	952	949	766	1225	1647	1899	2304	2395	3114	1029	645	1478	1129	1479	1213
CD274	80	44	61	71	22	44	41	49	25	17	48	99	44	99	283	461	129	223	360	82	120	70	180	77	95	82	165	114	53	55	58	72	232	208	141	106	142	25	12	93	162	85	78	224	85	85	58	53	354
PPP2CB	497	284	664	326	1140	702	699	2761	3328	257	545	1026	1156	1104	716	655	560	434	712	1758	1206	1140	756	713	618	1221	840	1333	1231	889	1498	5283	3944	963	829	1001	688	996	1641	1373	1969	2192	1712	853	1703	1318	1308	528	1084
FAM214A	139	68	77	51	203	102	101	183	268	41	134	214	195	153	230	194	189	208	254	102	231	688	285	572	211	604	107	383	375	231	485	482	196	337	213	332	213	79	159	343	294	274	315	168	188	268	249	78	369
PIK3CG	67	46	52	37	99	74	154	59	74	35	62	126	40	88	210	133	108	187	136	95	118	130	203	102	71	164	220	262	134	33	75	104	162	193	118	200	113	47	81	205	117	242	123	77	112	230	114	32	306
TOP2A	1436	753	2604	427	2894	1486	1367	3510	10361	458	992	566	608	685	1347	1623	708	861	1002	2807	2140	668	1279	1169	717	691	1216	655	279	1250	5229	4457	2949	2668	6179	5440	4552	3429	4441	3172	2587	1644	2075	2084	2734	6384	754	1278	1363
NEIL1	78	65	54	31	53	67	70	130	67	28	51	96	537	85	88	122	71	64	76	60	72	274	78	132	105	688	58	188	191	92	230	326	68	310	82	181	113	30	37	174	54	75	133	70	128	339	1096	157	85
GGH	747	612	1446	280	1927	707	987	1171	2817	339	793	822	885	546	549	556	685	1095	893	1194	1310	959	787	622	653	482	1154	528	292	1728	4824	2293	1592	1846	6246	5017	6929	1037	1556	2631	4616	2572	2431	2063	1587	1597	3438	3638	986
EYA2	199	148	271	446	929	2563	224	215	494	25	59	160	2191	587	790	565	428	74	750	625	1177	288	160	506	246	178	250	860	334	95	230	189	59	2241	1081	1838	937	559	397	91	377	744	970	635	428	1344	184	981	1358
S1PR1	66	50	31	37	198	86	114	45	82	23	83	109	39	73	70	39	38	44	56	40	48	72	194	39	50	132	107	89	73	48	103	60	73	67	194	57	52	25	38	119	84	78	101	153	62	84	77	46	48
DLL4	218	180	62	68	366	334	330	323	473	143	133	211	66	156	207	117	77	87	174	140	102	256	218	126	122	287	114	95	83	116	340	229	304	98	311	192	213	118	96	379	187	115	329	64	128	188	142	130	97
LIFR	163	503	3436	597	1044	622	765	354	1553	51	214	234	38	115	62	145	153	355	578	3407	925	147	1002	204	347	455	447	70	153	124	133	311	485	262	593	425	237	3913	4203	131	471	1520	1075	296	285	541	495	510	2113
ZEB2	384	1052	237	187	3558	594	2266	542	724	1244	1822	2261	212	646	683	399	505	486	735	577	322	1058	2490	443	517	1000	2538	1663	727	656	921	617	3591	1273	2544	607	1088	2437	4642	1335	6087	6287	1164	1534	654	819	865	172	1301
FGFR2	131	195	391	230	1425	402	327	1677	6238	18	61	212	321	1921	969	341	252	263	745	2389	905	72	30	1334	226	81	58	97	101	3343	3624	220	58	420	1282	1116	828	1164	1268	1051	3004	975	3093	469	115	189	2279	4537	1069
BLM	93	50	108	24	151	65	57	363	363	43	45	60	51	41	121	107	58	107	81	115	107	56	50	102	54	74	59	55	46	95	260	240	142	209	169	158	155	384	644	153	134	111	121	50	105	231	156	211	110
IDO1	437	90	615	318	12	177	62	71	58	18	68	280	47	292	1315	839	265	4019	3712	323	2802	64	116	591	1002	263	206	102	58	25	76	1558	1850	260	766	2201	2568	25	29	298	78	65	126	71	224	258	21	9	1162
EFNA3	403	71	106	64	54	469	29	372	112	29	19	46	325	344	355	157	144	49	30	148	405	271	21	372	511	548	26	164	133	376	434	304	77	134	131	709	500	191	176	655	33	59	493	51	374	508	228	160	543
EDNRB	37	42	294	86	466	78	359	89	1037	17	33	90	38	86	36	49	29	91	202	148	65	55	106	43	61	157	234	60	46	53	151	49	138	113	317	74	148	892	2515	172	222	242	198	278	35	67	300	114	35
MMRN2	275	165	91	55	373	303	254	291	480	1497	1426	269	119	93	176	189	125	90	164	195	205	357	361	195	144	416	167	495	331	95	381	242	319	131	339	285	182	114	149	530	285	136	458	121	200	420	205	127	311
EGFR	782	692	490	106	707	1163	987	1049	315	329	700	418	1098	527	235	378	223	664	416	324	1044	17193	6062	358	265	1402	1308	1157	120	359	581	2068	868	1599	2386	1817	726	352	212	509	94	107	746	797	1100	1086	166	12	1915
PLCE1	136	151	227	158	273	406	125	493	1199	42	91	56	163	254	318	89	216	105	186	878	265	180	79	1741	758	69	143	106	88	157	280	154	176	397	343	350	414	1448	1046	494	635	297	476	338	73	308	1164	1061	86
PRKDC	5013	4500	8434	1871	11989	5788	5916	7940	10389	2085	3778	1881	4653	2365	2543	4302	3372	1506	1841	7366	6413	2304	2762	3519	2625	4157	2801	1916	1357	7566	21982	12571	9180	3732	11783	11507	9906	3100	3932	4939	4019	3642	4222	3440	3657	7650	3861	4856	2782
CDC14B	116	586	416	271	1664	535	1150	1262	1251	455	790	838	150	658	428	470	539	336	290	410	410	525	332	241	522	622	1033	159	150	613	1181	1080	582	1064	632	508	587	1187	1289	789	562	870	439	922	395	596	1272	913	456
DDB2	658	474	705	301	322	639	308	525	561	503	552	340	392	554	836	603	404	370	347	1156	686	569	774	707	368	351	395	707	558	274	350	364	348	911	293	273	330	355	326	754	383	436	653	448	211	347	310	194	506
AXIN2	79	201	39	241	263	157	276	323	452	94	296	549	228	130	49	81	553	47	49	543	213	203	148	93	82	376	100	71	88	386	447	317	408	332	619	188	442	237	156	225	89	75	90	385	343	456	5752	21	139
IRX1	2901	101	1655	1280	265	507	120	2145	1503	18	3	232	74	881	1020	1392	6756	265	88	1527	2180	36	29	143	451	43	1	29	42	1366	2521	11	10	33	684	709	590	2287	2635	2552	3561	2669	8342	1	1	10	3668	2987	1
HLA-A	1761	1871	20885	10204	1840	5114	2888	3732	4970	3052	5081	3291	918	2300	3277	8022	3191	4584	6802	2859	2338	4251	4798	998	817	3654	8204	7772	4697	5477	6897	387	388	301	1154	712	561	550	875	12504	53146	26210	19197	270	18568	26661	5289	839	4728
TYK2	1025	798	762	341	2090	1337	1468	1001	1180	946	1131	896	996	560	742	1198	945	750	756	1083	861	767	1075	558	826	787	621	654	486	793	1077	1165	939	1610	1236	835	796	909	1056	586	1357	1382	1184	1263	579	875	536	881	653
KIT	447	83	580	16	108	449	103	1022	1070	14	23	112	137	269	240	508	94	113	210	223	576	94	38	271	171	117	32	54	148	65	103	94	53	250	96	1426	250	371	384	374	282	580	238	45	495	6307	5208	166	189
PTGDS	34	1558	168	1582	5203	116	7478	1051	106	17	79	28459	67	3926	317	268	271	35	65	493	69	49	242	111	87	3306	73	1174	808	37	41	58	126	170	1618	125	165	75	174	393	46	180	138	202	251	175	51	36	187
HES1	3257	784	1118	754	3925	2103	2280	2555	1820	529	806	1145	2092	1182	830	943	739	681	835	2378	1550	1791	604	1164	1080	2388	712	2575	1797	956	1239	3368	1174	2161	1090	1768	1374	4974	6261	1609	686	1003	2027	714	2739	4024	1994	1263	1572
PCNA	1967	1353	1774	645	1533	1759	677	1872	3019	652	940	709	1334	1849	5220	3999	1927	849	1585	1451	1986	1040	671	1287	740	1408	1514	1189	835	1274	1863	2345	1520	2636	3439	5076	2922	2005	2670	2444	2233	1631	1241	1169	701	2391	1856	2240	2346
FREM2	99	36	76	20	22	150	27	188	158	13	13	24	28	140	667	79	208	27	7	69	224	16	10	153	142	19	13	10	16	87	375	23	12	38	73	145	130	978	1154	151	246	188	60	34	20	53	378	354	13
HIST1H1C	15246	9273	16464	3026	16604	12170	10288	22619	33654	12423	11404	5699	8518	8526	16402	18877	6821	6995	9945	15523	13347	6761	8294	13636	7355	11495	11547	7724	7408	8740	21293	18199	17444	18184	25780	20497	19837	23211	34230	16779	17106	19626	23197	9516	10372	20375	9314	7061	10756
BNC2	77	192	24	66	107	95	381	181	138	24	141	218	44	45	73	104	136	89	114	380	62	257	255	62	63	130	143	169	180	110	201	81	372	239	330	101	121	246	364	118	73	90	86	473	40	81	103	15	51
TIGIT	42	21	118	48	16	126	27	38	42	14	17	73	33	82	247	293	98	294	189	94	110	99	101	101	88	124	213	111	102	23	44	146	197	135	96	217	99	18	28	155	52	35	54	74	87	144	42	16	464
CD19	24	13	17	14	17	36	21	21	18	21	5	33	22	27	85	36	64	51	36	47	63	22	18	37	27	68	15	42	31	19	14	31	29	21	32	52	31	14	18	80	17	30	33	19	22	36	19	18	85
CCL4	187	106	285	91	162	86	119	177	170	26	53	476	37	118	216	490	213	903	741	152	173	219	224	339	366	366	539	267	458	159	188	439	518	1015	331	306	357	22	82	190	120	165	127	481	213	305	487	95	818
APH1B	30	34	31	15	99	30	66	56	53	14	46	131	62	38	38	26	23	49	64	36	23	76	71	51	34	114	129	93	93	39	55	60	85	99	96	103	83	106	140	61	170	146	61	122	89	153	64	48	50
JUN	1276	1624	437	807	4838	2423	3632	3626	5859	187	1060	1965	3515	1947	2160	1175	1485	3085	3527	1827	2751	2173	2139	5285	2539	3228	2089	3600	5135	2537	2228	5000	2967	6858	5326	3011	4208	11100	13531	2744	15142	11206	16135	4885	4322	6014	9254	5832	2997
RARRES3	128	36	631	132	57	155	76	166	100	85	85	193	183	236	636	1235	285	635	1307	509	585	113	320	370	229	1225	690	271	464	73	168	642	377	1573	478	921	309	40	98	286	289	148	306	193	434	2100	247	16	1085
PMS2	298	196	382	94	595	713	386	1322	1245	114	232	367	793	404	327	383	302	360	282	916	818	599	539	465	485	682	473	577	717	625	757	1594	712	891	895	1180	816	1771	1160	706	914	831	1008	715	817	1860	584	903	777
CDH5	83	43	25	27	149	201	140	102	198	32	55	81	43	35	70	63	35	31	74	46	40	103	108	55	38	139	68	106	65	25	133	67	148	56	112	109	66	53	55	175	71	45	95	35	42	102	72	32	80
TMPRSS2	462	45	53	15	29	552	59	78	23	18	27	29	1685	193	175	274	227	32	47	52	101	219	11	1002	58	392	25	257	335	36	79	119	16	777	24	215	30	19	20	80	43	30	194	18	73	488	641	165	28
TGFBR2	158	150	144	71	590	166	481	326	353	64	320	1232	71	233	366	272	256	233	415	191	216	508	707	211	220	710	1309	602	399	309	484	294	430	1084	545	447	300	1038	1138	781	882	1142	700	628	522	861	1282	437	520
CDC20	1174	750	1588	229	862	869	442	686	2181	164	581	247	510	295	562	443	247	550	574	1039	940	335	550	1071	434	875	2053	269	126	274	1180	1237	837	974	1297	1410	1203	2923	3621	1450	1215	1134	1581	1117	690	1821	356	383	480
TGFB1	2788	7387	1586	1867	7503	1964	6001	1567	1427	3425	8674	5070	1131	2902	1930	1058	2697	1108	1497	1344	1000	3663	7708	1156	2422	3526	4759	3092	1676	2116	3194	2205	4252	2661	7597	2189	3315	1272	1822	2973	13920	16476	2321	5268	2474	1832	2030	1017	2167
BDNF	11	15	5	11	104	24	25	16	30	18	17	53	13	46	32	21	19	70	44	14	13	15	51	23	136	22	37	16	21	27	20	22	27	25	117	36	60	112	384	19	311	262	27	59	14	14	16	11	48
CACNG1	16	14	13	11	12	18	14	20	17	11	11	21	14	11	9	16	15	17	14	15	14	31	17	8	21	14	16	11	15	23	12	14	10	37	29	21	14	15	13	23	37	47	19	24	17	12	13	14	12
TPSAB1	133	183	6	26	52	369	406	51	32	31	293	1840	149	62	128	46	122	1059	724	61	59	231	401	105	121	938	172	205	624	398	423	28	18	1288	576	559	312	32	31	1218	654	47	702	735	42	94	161	59	316
LPL	36	101	468	65	1115	501	815	422	396	34	125	73	311	108	123	86	30	22	35	586	565	114	103	72	64	277	88	1319	166	29	84	58	62	113	46	97	43	827	526	114	106	194	288	73	109	3279	326	568	394
AREG	523	33	16	16	35	116	51	31	22	8	16	43	58	58	198	19	50	75	140	29	156	1651	451	618	70	236	83	272	143	60	170	4868	735	241	102	128	118	94	39	112	29	27	84	42	8806	250	277	37	1750
POPDC3	26	193	118	34	491	17	277	162	246	35	498	613	12	146	51	15	28	152	208	122	28	104	273	34	86	59	1029	20	17	31	63	57	323	101	435	32	189	668	537	130	1389	1095	366	531	161	256	13	255	34
EIF2AK3	586	263	227	181	1407	761	767	687	699	150	372	534	702	327	357	495	462	676	894	714	618	720	310	975	711	700	398	425	633	569	869	639	414	1057	686	844	704	693	1211	997	1539	1683	1424	980	755	1099	1115	834	876
HLA-DMB	288	175	288	132	343	200	453	209	328	51	138	559	122	257	571	718	230	538	953	403	283	558	712	480	306	654	1014	1441	673	57	206	566	358	660	350	808	334	60	317	572	1259	1487	492	610	432	924	511	148	1313
BCL6B	95	69	12	18	269	167	166	71	145	38	68	54	33	25	69	43	37	35	30	57	39	68	69	51	38	105	32	55	42	21	132	74	70	68	89	88	60	44	42	192	61	38	107	35	46	96	61	58	56
CHAD	22	15	17	9	8	87	26	94	27	21	15	16	20	25	20	38	137	18	69	15	16	76	8	33	290	41	8	66	189	11	19	13	16	71	89	205	1182	18	19	18	25	9861	24	85	15	18	58	15	7
TLR4	261	234	195	89	341	182	427	135	294	76	252	543	102	246	381	171	365	299	544	275	125	503	815	283	231	596	1176	1086	469	131	275	186	234	532	617	248	245	79	262	368	499	838	230	489	229	628	383	82	612
CDK6	281	1009	1592	241	5860	1838	2201	1440	486	529	995	784	1118	1619	1566	350	301	339	610	1173	1198	1168	683	2799	2963	515	541	571	307	406	516	1037	1667	1622	1167	1147	659	624	1003	898	521	597	661	1271	358	222	2528	740	254
MTOR	581	470	601	181	703	420	455	785	1066	354	585	460	846	483	503	409	337	348	619	317	437	611	495	626	400	935	695	454	372	609	733	1148	735	1114	846	802	647	547	808	623	590	564	614	604	971	1782	1491	747	1083
FLT3	12	19	16	21	17	36	22	26	22	8	22	22	21	12	45	48	29	27	37	21	28	16	30	26	23	31	28	60	34	16	26	34	32	34	28	38	30	18	27	42	30	18	24	23	18	34	27	20	63
SP1	511	286	463	267	444	452	312	738	893	271	379	246	469	370	495	694	444	223	309	426	518	761	636	554	503	763	388	623	403	532	822	986	559	671	760	866	604	336	521	887	484	624	772	364	443	906	651	324	1155
MAPK8IP2	108	85	412	992	197	218	136	569	889	33	54	94	224	204	146	756	293	401	349	336	377	667	50	1178	349	768	104	73	158	701	780	204	75	415	387	177	391	495	561	145	90	64	323	328	317	518	139	393	197
COLEC12	88	448	291	220	619	104	676	329	744	19	226	499	70	236	48	52	196	66	168	865	57	269	709	83	89	314	721	109	215	67	191	571	654	639	1251	285	295	143	299	188	187	841	447	1876	121	177	316	117	84
MAP2K4	782	473	564	372	800	668	740	926	1205	600	964	439	616	486	557	659	684	252	369	776	859	773	816	595	467	732	490	806	589	555	879	1249	824	854	838	925	702	495	596	658	566	603	673	597	850	1320	657	232	542
PIK3CA	271	284	167	104	703	280	433	711	699	112	262	266	241	271	220	330	444	110	197	305	315	301	314	352	184	311	206	253	208	500	776	482	395	518	597	599	443	964	970	846	1313	1436	1607	538	819	667	905	591	574
CSF3R	291	148	110	139	291	177	337	682	705	105	123	558	873	235	514	211	165	477	439	188	157	344	379	152	147	372	784	1476	577	135	258	191	272	553	470	168	263	94	189	240	240	337	129	463	696	547	355	128	397
SMC1B	71	85	81	18	61	279	75	101	267	52	49	57	56	136	122	117	34	91	52	222	98	27	13	290	109	37	109	72	63	342	126	240	109	107	84	270	117	635	453	44	89	148	171	63	29	101	199	450	40
CACNA1H	51	16	29	20	62	103	32	71	86	539	241	39	51	36	36	57	22	33	31	21	44	60	42	41	53	38	27	106	169	46	67	38	51	47	122	60	140	562	423	53	41	19	78	82	35	35	37	39	36
CCL8	43	72	226	158	45	78	107	52	52	11	48	397	19	332	293	162	173	747	1632	160	248	84	236	209	213	210	501	142	212	114	276	51	95	146	868	154	488	48	69	147	212	336	154	505	176	354	207	68	1694
SERBP1	4557	4668	5421	1372	9674	6377	6111	7700	10231	747	2754	2482	4862	2197	4738	4685	2312	3705	3876	7817	9197	5895	6186	7848	2648	7542	6074	4218	2275	4751	9314	10408	7213	4866	8552	11049	7932	11757	13376	8971	13553	15801	14856	5082	8664	19379	8221	6724	7339
RAD51C	392	216	432	126	392	233	234	603	674	200	177	180	142	158	194	276	372	252	191	294	215	137	256	236	226	261	280	150	113	242	416	338	228	346	680	260	368	326	463	165	250	249	242	295	72	149	639	661	231
TLE3	730	294	542	431	926	967	625	1206	960	179	502	777	1168	1002	821	730	854	638	961	1103	907	651	671	1245	849	1214	765	1487	972	911	1248	2199	1194	1194	1389	2006	1381	934	1365	1408	896	899	1295	963	1805	948	3090	1356	1911
ERCC1	422	352	398	313	787	365	420	779	637	166	353	569	531	643	562	653	570	362	505	482	394	361	419	458	492	984	456	354	323	545	681	509	379	988	656	687	534	690	1209	798	944	937	1036	721	444	968	779	613	913
KAT2B	229	208	191	132	642	565	751	491	584	324	681	529	260	434	681	745	361	449	753	488	440	415	792	1754	568	826	730	622	460	264	617	593	439	592	667	465	462	3178	3650	568	912	849	814	903	300	433	2141	4002	1391
MS4A2	22	17	14	7	23	26	30	12	13	13	22	90	25	12	12	11	19	24	29	19	18	20	25	18	12	53	19	19	42	33	24	15	12	45	23	20	20	17	14	30	25	15	27	30	15	12	16	17	28
MLPH	587	778	15	53	576	152	277	109	27	22	274	2222	1590	52	40	32	121	69	81	136	109	1235	180	212	324	1400	792	927	1215	39	49	1117	623	889	178	312	112	114	177	28	190	261	90	72	344	580	345	14	75
HLA-DQB1	14	6	244	124	612	957	891	12	9	90	233	1118	301	6	4	4	11	11	9	984	1418	12	12	5	3	16	13	1787	724	13	8	7	8	792	14	13	13	10	23	7	7	12	11	459	12	10	14	4	13
SOX9	4331	448	338	610	2282	1669	509	4205	1528	114	687	348	2153	1760	1049	2225	1281	3863	3932	2957	3276	1204	120	2127	1373	1914	188	783	993	3811	3372	5125	734	4498	2240	6616	6438	283	159	3319	549	931	8320	1525	3479	6332	2375	1917	3397
CD276	2270	1407	1413	741	5573	2231	3886	4772	3550	1771	5483	7318	1738	1244	1711	1390	2999	953	2279	2100	1171	3534	4780	1837	1600	2654	1908	1770	1365	1788	3664	2593	3451	4406	4393	3841	2179	1408	2382	3566	2459	3206	3163	5753	1632	2648	4064	737	1393
ISM1	221	60	223	482	175	96	88	916	249	15	30	112	56	775	212	603	204	30	229	743	489	199	47	171	629	136	26	101	44	2071	1393	121	43	316	1466	883	583	41	62	748	45	73	1478	164	28	48	476	99	78
NETO2	421	389	499	38	126	165	395	1122	2453	108	162	184	301	116	285	545	584	140	147	201	373	481	252	612	322	385	271	86	42	596	1061	1335	841	1329	829	1018	598	3036	2341	745	497	1004	686	567	390	385	1224	663	478
GADD45A	1911	1552	375	579	5727	1628	4077	1122	1134	454	1165	930	546	775	1504	526	549	868	592	613	2032	3313	1108	2987	1628	3332	3171	1090	889	844	1025	2150	1181	2373	1150	824	802	1048	781	810	1182	1140	2517	1931	3015	1079	959	475	2612
JAK2	480	628	438	388	516	497	699	715	650	312	455	828	437	618	704	1831	723	675	1572	1051	836	531	818	600	573	720	819	828	508	479	588	879	967	871	1017	667	617	446	731	888	951	1372	1426	854	652	996	487	396	2211
FGF9	15	5	29	14	8	20	12	20	17	8	15	18	35	9	18	53	128	13	18	14	37	11	5	21	13	12	6	9	13	11	8	8	8	19	15	14	20	8	21	56	13	16	12	9	7	15	97	11	10
CLDN1	125	93	45	40	119	380	203	572	73	16	103	170	294	96	89	753	94	679	1900	131	397	378	25	1626	860	1229	72	1175	277	113	147	204	40	7513	569	1401	277	1217	92	1350	196	632	1039	71	6561	1898	247	58	9831
PIK3R5	134	103	139	76	213	128	234	118	162	56	119	311	57	151	331	166	128	189	204	151	161	221	274	152	125	328	377	690	320	88	152	173	216	316	218	187	214	64	135	255	340	536	132	259	173	289	167	60	337
ATP10B	22	16	64	33	7	22	9	34	344	3	5	10	12	10	13	14	10	16	39	80	29	10	12	26	63	37	13	40	52	13	16	172	15	1312	17	35	34	447	368	10	16	25	16	6	116	74	14	7	110
RORB	23	14	12	10	18	14	19	57	244	8	9	16	26	18	14	19	16	15	136	13	24	19	37	29	25	15	12	15	31	12	14	18	17	43	121	29	34	484	707	18	11	12	11	645	10	26	21	9	22
B3GNT3	113	36	12	12	31	365	49	197	20	12	27	23	879	163	438	24	111	23	77	106	98	356	97	356	105	687	85	977	770	110	437	46	33	1814	81	109	164	18	17	171	26	40	43	34	354	423	553	30	44
ABCA8	25	14	40	6	87	21	28	15	26	11	7	15	7	25	13	20	13	44	56	32	10	17	22	14	22	26	8	14	59	18	42	10	219	16	297	27	51	21	29	97	670	375	66	18	12	16	153	2027	6
PSMB9	503	634	1990	566	642	795	952	315	533	487	1080	1238	110	428	945	3983	1011	2788	3606	2784	1725	323	913	769	927	873	3731	770	634	145	355	824	1578	1296	2780	2342	1941	404	1067	1249	2394	1549	1075	1325	527	1434	277	48	1583
FGF2	186	42	429	143	50	287	120	130	292	9	16	190	23	616	347	74	1186	837	744	278	89	37	29	1148	466	52	76	44	64	633	1188	68	160	260	261	98	126	431	282	733	222	72	356	68	121	27	1366	380	114
CFD	56	76	92	64	110	127	240	54	124	21	34	299	59	167	185	88	48	101	267	93	44	342	398	103	191	376	684	646	828	93	191	214	112	308	191	203	155	24	67	184	415	326	69	250	67	151	136	63	68
PLA2G4F	20	10	9	7	17	32	15	29	11	18	19	17	89	30	35	28	24	14	12	16	21	33	19	36	16	111	12	61	34	11	21	68	25	20	24	35	23	20	25	9	26	16	22	20	153	171	22	18	242
HDAC2	1247	782	926	202	3652	1930	1834	5452	6274	347	918	786	1010	411	1022	1941	574	758	1028	2617	3162	1351	1259	681	537	1154	779	763	527	1284	2663	4727	4366	1837	3250	3246	2169	2764	2813	1760	3764	3597	3272	1467	2201	2509	1213	1051	1343
CLEC14A	83	73	60	42	251	85	178	103	307	36	58	153	48	43	103	95	39	63	89	122	93	133	251	105	71	247	65	219	124	58	244	170	214	84	140	158	88	99	106	251	223	96	242	36	94	131	154	71	164
PLA1A	18	16	20	17	14	27	9	14	18	10	14	19	15	19	33	17	21	28	30	17	22	26	20	24	47	31	17	21	12	17	34	15	20	18	34	51	21	10	25	47	43	14	38	16	15	21	77	14	42
CETN2	391	277	702	293	1667	731	907	1503	1384	261	605	1164	986	417	470	645	651	492	721	1136	1073	1177	587	639	450	970	855	850	591	672	1246	1579	949	1983	1243	1705	1370	828	1252	768	727	920	1032	767	1600	1636	1584	770	1061
FSTL3	114	57	33	190	435	105	210	67	55	16	56	1219	202	86	42	24	98	27	53	37	21	417	71	40	231	295	478	69	69	125	70	146	91	694	301	221	291	76	73	78	73	210	116	181	147	114	103	21	25
IL1R2	51	35	38	22	40	87	59	40	17	9	46	182	42	45	83	38	24	138	396	55	42	51	99	25	67	72	360	85	41	38	57	2418	194	112	137	92	121	58	78	35	52	98	41	74	480	411	59	16	2102
IL6	109	81	53	179	631	417	503	227	89	18	28	463	60	236	204	114	67	1121	822	139	702	59	591	96	101	91	996	72	246	391	289	45	325	170	2052	234	507	201	169	265	94	53	183	183	74	26	336	45	178
CXCL13	73	67	301	107	12	70	14	66	31	14	43	105	86	175	1342	840	327	659	530	139	217	35	93	142	188	668	189	210	50	18	94	550	767	36	374	751	541	11	22	251	30	24	103	86	329	335	40	16	1814
FXYD3	5223	845	469	66	21	119	26	249	87	20	27	270	5617	2128	2370	407	1566	6451	4831	366	1223	3237	40	8561	4725	6585	38	4959	4142	1482	2923	3571	449	12086	765	8808	6946	102	265	4488	118	116	4542	14	15338	3485	13907	14112	19729
NCAM1	36	26	705	144	340	111	44	273	2301	6	56	55	14	596	276	67	377	74	58	1788	97	34	50	156	100	72	27	31	53	159	891	14	22	144	498	33	241	1134	1884	1362	828	482	327	475	20	14	163	11	30
HLA-C	8144	9402	23284	9163	10417	17154	9978	6413	8124	8167	16252	37235	13183	8101	12869	37480	10335	13934	19074	18333	14774	5865	8406	19459	17892	16241	28875	13900	11704	6683	11101	5967	7259	18651	24344	18186	19458	6280	7638	12688	40253	22387	20829	17883	12883	21093	12429	1002	10701
MCM3	1762	1035	2080	525	4452	1856	1318	4320	5329	465	739	797	799	987	2797	2714	958	1161	1653	2680	2431	935	1079	1668	857	1112	1068	868	573	2460	6439	3821	2305	1643	3911	3294	3081	4952	5279	3612	2044	1976	3100	1072	1200	2495	1548	2764	1871
BBC3	652	276	83	193	164	352	90	442	518	146	150	268	360	266	305	169	305	191	187	122	272	533	176	326	495	366	225	422	290	427	544	698	447	909	300	331	302	104	159	396	237	319	449	222	325	587	258	546	479
HAPLN1	21	85	475	1041	98	39	52	57	200	20	9	41	15	5152	1346	15	355	27	72	715	18	14	20	625	586	54	22	25	51	2371	2820	101	93	119	1672	136	6307	5838	1193	13371	5334	5324	8644	984	101	70	2511	1458	94
ZFYVE9	295	237	175	136	595	469	444	508	572	82	195	212	236	251	280	302	254	163	234	599	412	246	211	663	491	441	194	197	169	458	792	585	252	534	301	407	235	927	949	622	1010	1125	1678	506	474	782	767	676	515
GSK3B	1367	699	1030	602	1263	886	720	2038	1806	441	885	1029	1734	720	791	913	712	780	1240	2063	1685	1564	809	1586	1256	1370	965	1091	856	1318	1940	1672	1275	1383	1264	1347	1058	1538	2123	1144	741	883	1309	1220	1620	2585	1079	1067	2449
TIMP4	19	43	17	19	281	24	225	217	181	30	69	62	19	30	21	35	19	51	69	881	57	16	148	72	44	38	43	42	36	15	37	22	29	32	160	48	70	158	1819	50	810	216	49	116	77	98	89	49	33
WNT7B	69	60	15	13	280	30	102	26	11	14	55	35	104	46	22	18	22	18	13	15	19	144	44	93	71	149	31	165	49	37	31	235	59	315	35	84	46	89	69	27	20	57	42	191	112	154	25	6	48
FGFR3	571	77	338	926	111	46	34	249	1956	43	66	30	224	860	270	43	584	63	106	514	149	86	105	438	2019	88	18	1369	870	2589	1732	472	165	88	753	1617	3887	124	29	390	893	1074	445	123	725	134	403	216	1922
SRPX	204	596	164	210	3483	459	4466	3544	6044	178	2767	2059	101	290	248	75	473	411	225	1843	349	951	1618	412	362	480	1437	426	415	622	879	200	180	570	340	331	423	10629	5573	849	1491	2674	1250	6542	117	182	1542	955	247
BMP2	475	468	91	245	425	42	91	168	114	54	261	459	52	1725	744	99	319	322	1304	459	293	134	724	256	551	148	31	64	55	1313	523	41	73	182	3150	599	1547	467	424	672	561	1093	353	1113	26	33	261	52	388
CPA3	17	22	10	11	11	59	95	18	17	11	51	281	25	28	46	23	27	187	139	15	15	37	80	30	33	200	58	50	112	98	76	19	17	213	61	57	32	16	12	215	132	24	121	188	13	16	32	17	85
IL6R	148	109	118	202	255	150	223	586	999	44	110	181	122	255	178	440	134	259	229	340	301	242	310	218	146	673	343	404	210	213	295	543	182	202	341	288	417	132	306	212	245	353	183	151	338	413	220	503	313
IBSP	1450	13985	22	243	1154	102	317	347	130	237	624	1015	91	1659	92	55	190	32	143	40	32	109	4236	126	351	9002	533	157	44	196	772	51	130	105	64	85	48	211	73	564	235	62659	1007	137	365	61	482	29	24
MAF	435	577	187	637	1191	585	1762	714	663	1454	1178	1321	342	366	442	473	342	795	986	1336	350	824	663	283	437	892	2135	680	646	959	567	5590	1265	952	1298	1443	1227	731	1180	581	2062	1427	719	1091	871	580	406	112	977
EREG	665	24	10	13	32	39	84	18	19	15	14	35	54	65	194	25	12	84	128	15	56	27	84	445	61	38	42	458	130	64	62	159	216	954	694	54	133	74	25	60	31	21	43	145	4905	62	59	15	246
GJB2	4106	1375	25	32	1039	238	591	351	49	11	399	1320	897	801	1555	175	628	262	128	59	1392	1506	804	167	1884	2220	1139	2998	478	238	268	2820	2407	1720	267	3760	5264	564	1178	307	56	91	415	803	20347	460	617	28	7706
ITGB6	758	33	16	8	18	46	43	259	11	11	15	78	394	37	64	156	223	25	92	44	234	1145	29	275	106	328	15	925	350	118	522	85	23	1655	25	165	62	8	23	209	18	28	56	13	853	7429	348	11	44
NTRK2	948	583	7968	3722	2282	126	177	1032	283	19	168	496	69	1781	371	225	1101	1119	1114	2284	848	93	50	562	1227	285	46	51	198	979	1253	2247	327	629	672	486	1485	466	229	3106	1266	1164	7939	296	379	100	2496	4062	107
WNT6	357	39	118	72	16	19	18	131	124	16	10	20	78	83	34	41	49	18	30	28	28	62	16	43	67	26	22	17	13	71	50	65	29	66	35	120	98	19	13	128	20	20	44	19	218	261	61	27	14
ESR1	54	28	31	10	21	92	47	18	39	30	26	60	61	29	42	52	34	39	58	31	37	52	37	42	28	86	106	270	353	18	24	1826	177	189	106	551	105	30	39	33	51	81	34	48	425	1041	53	9	386
RAD54L	663	373	707	106	795	561	371	600	1682	151	234	186	383	178	311	581	184	382	433	702	738	357	433	693	499	278	494	234	130	224	841	746	455	675	811	584	605	1323	1295	655	675	702	871	388	456	808	281	528	442
KDR	589	152	347	188	490	252	295	257	613	64	126	175	91	163	204	170	72	207	331	284	209	293	353	203	458	263	187	219	137	125	544	214	229	174	280	390	233	254	244	528	249	154	627	109	223	340	211	108	174
PIK3R2	931	806	751	326	2755	1223	1591	1237	1353	571	938	873	1108	382	464	1276	787	324	360	1093	742	886	734	511	389	858	567	609	534	592	1127	1008	733	1099	802	978	595	1108	1038	491	1199	893	921	2044	497	947	1489	1157	558
ZEB1	357	1288	492	508	1826	501	1056	1646	1900	527	1255	1512	130	647	323	272	1038	311	384	864	218	881	1412	516	467	624	467	431	590	346	632	561	1589	814	1194	503	425	1795	1153	1172	1593	1112	1529	1873	180	359	709	95	431
CDKN2A	606	429	1636	542	1021	559	565	2906	2868	43	65	367	383	311	289	1109	890	82	60	2097	1372	270	63	972	304	290	58	86	103	866	2042	2094	1530	71	1452	1662	1096	896	989	1808	2441	2167	1882	55	1096	1270	352	593	1445
AGR2	69	12	30	15	16	15	16	39	19	12	16	30	263	31	37	100	25	86	176	24	34	522	12	13	60	947	28	7095	10460	98	148	413	30	529	131	1550	1387	30	18	11	17	26	34	12	143	54	72	125	167
CCNA2	987	495	658	112	784	592	298	1442	2614	126	439	301	354	237	737	878	395	740	985	655	664	479	641	828	287	630	995	388	175	420	2076	3077	1847	780	1260	1693	1299	1221	1495	1120	1269	768	852	715	523	2329	779	767	818
HLA-E	3029	2196	6169	4402	2331	2851	2914	2251	2220	2131	4266	7450	1594	3627	5696	12155	3908	4147	7000	4457	5606	4234	4194	4313	3758	6950	11620	6792	4169	2659	3742	6031	5683	6489	10044	10268	8084	1139	1830	6762	11654	7713	6275	5308	3902	6363	5087	682	9775
GRIN1	21	16	19	9	13	19	13	17	12	16	18	27	15	13	23	35	14	22	27	22	17	15	10	16	30	18	29	24	16	19	16	18	13	25	25	19	19	10	15	21	23	17	23	17	14	16	17	9	26
PRLR	229	32	310	41	66	725	100	306	395	9	19	67	674	100	355	689	100	77	80	162	312	347	61	367	37	708	138	69	286	79	285	332	39	92	230	172	78	1294	293	422	52	29	323	123	142	932	165	133	170
CD8A	58	21	708	267	18	174	22	180	95	38	60	203	56	233	483	936	305	649	327	570	436	72	172	228	193	166	551	260	466	48	140	347	394	99	191	411	224	24	39	239	105	39	89	105	90	179	67	17	534
SIX1	281	385	136	313	580	1027	305	790	160	339	423	249	81	585	604	112	217	233	75	1472	724	68	118	24	136	177	284	116	408	515	446	1401	706	820	483	536	278	48	59	82	67	28	131	603	174	426	1323	140	106
SNAI1	475	326	102	354	1986	462	1085	208	286	195	452	260	187	600	470	309	258	782	822	192	152	623	648	154	458	636	518	321	154	352	349	357	209	524	1163	557	1481	418	372	402	1205	881	491	872	387	488	450	100	348
TCF7L1	1050	1015	987	287	2037	1009	1465	1414	1277	375	307	534	872	460	601	853	399	103	157	1221	608	232	141	1425	400	154	93	112	183	350	800	952	546	218	471	270	317	836	828	469	131	193	639	310	364	976	418	222	235
BTG2	740	335	176	469	554	683	692	1613	785	118	159	452	441	2068	2678	394	732	2308	2391	778	2171	294	281	1764	2068	730	373	1241	2213	588	710	1533	903	1003	1794	1359	2609	1048	919	1133	791	669	1598	474	1200	1338	3598	2003	1941
DLL1	301	335	58	50	960	250	688	133	108	126	109	184	128	73	115	81	122	129	153	59	74	508	193	241	259	161	82	97	104	227	248	128	221	607	420	512	217	44	73	329	263	108	368	402	86	98	277	41	384
MSR1	377	630	470	273	1374	408	1518	379	822	117	488	1559	149	806	1301	371	423	754	1279	501	298	1538	1098	677	515	1721	3328	3452	822	400	831	714	815	1490	1793	606	872	272	1105	1511	2248	5458	1233	1300	1164	1971	1185	340	1666
BCAS1	33	8	9	6	6	22	18	12	12	10	9	14	103	21	17	28	9	15	12	9	10	131	12	7	22	72	11	640	478	9	26	16	15	58	17	41	18	12	12	18	20	18	18	12	22	54	14	7	9
LEFTY2	24	20	3557	2279	20	154	37	554	230	22	16	23	19	694	169	49	117	28	46	58	21	24	23	111	44	51	26	18	22	53	857	24	23	31	59	115	60	19	23	621	40	98	317	30	15	13	445	27	19
PPP2R1A	1892	1293	2145	858	2995	1779	1630	4226	3415	479	1327	2295	3171	1684	2820	2941	2520	1449	1986	2315	2084	3022	2008	1838	1353	3626	2301	2562	1987	1875	4018	5324	3503	4496	4426	4547	3769	2966	5113	6014	3929	5357	5311	2668	2837	4621	3545	832	3077
SERPINH1	827	1955	1394	816	5990	532	2575	2117	1614	788	5435	3451	793	1240	770	1237	2059	1105	1331	2764	1199	2043	3501	1127	1011	1878	2521	793	768	1074	2269	1559	3761	1560	4173	1404	1980	2114	2847	3328	3881	5719	3000	5175	663	1349	1668	1966	753
CCL2	492	549	697	511	325	592	818	1810	766	118	603	3920	407	850	1179	861	1320	2039	5022	776	4678	2137	1766	1121	1321	1036	3467	1322	1695	666	1350	320	1260	3787	2796	789	2823	936	1012	1047	286	452	605	4566	1599	2682	3874	364	3756
PLAT	1129	949	62	85	109	751	260	869	506	426	460	979	317	670	1122	170	1422	298	286	189	895	3619	846	646	527	869	254	5911	887	943	1611	1301	1312	3119	830	1084	759	13619	16785	1786	1893	1637	805	1281	1411	451	3539	457	404
CDCA5	926	838	709	155	853	752	379	1147	2236	491	624	278	490	334	745	874	618	538	413	879	879	356	619	622	191	453	719	243	158	283	1058	1051	672	702	935	634	782	780	1154	1181	730	444	452	450	528	1596	443	608	338
MUC1	1647	599	339	693	497	1552	349	579	215	92	204	953	3956	1021	1969	2630	1070	9307	2610	494	1403	5457	155	14458	6954	12519	1578	8100	4393	406	1044	4311	436	9705	1303	5388	9433	304	289	3398	111	200	7103	663	5027	6690	343	92	1332
NFKBIZ	1755	786	215	803	5400	804	5098	786	368	436	1151	1119	603	1190	1190	597	1657	1128	1578	709	1939	1775	1757	1880	1167	5467	1009	1783	1278	1185	1676	1257	1219	2612	3889	2582	2186	480	553	603	476	386	827	1438	1605	1062	2052	2401	4478
NPEPPS	987	433	876	427	950	740	720	2000	1603	178	445	760	970	819	1055	1505	1321	534	815	811	944	1301	1127	818	789	1300	867	957	786	1402	2234	2975	1530	1797	1192	1670	1364	721	916	1428	833	997	1591	1036	2182	2706	1338	1451	2157
HLA-B	43871	52149	94645	38940	14491	47639	37514	15252	13632	38681	56970	105079	14257	29833	47133	284117	77772	81201	114364	133312	120426	26630	50434	79141	58785	67959	129684	57437	43464	13555	26050	24245	32667	82160	111731	74463	76994	17524	24900	55124	173006	93505	76404	68622	30663	48689	29357	4292	82205
SYTL4	34	20	50	18	25	25	18	53	127	24	28	31	51	19	16	70	38	48	30	98	40	69	45	63	27	76	93	44	31	29	135	191	80	67	137	74	92	80	179	43	35	50	78	47	33	117	28	17	41
CXCL9	934	83	6751	1249	26	463	96	161	114	71	184	257	93	1726	6913	5043	2984	2399	2815	2844	4158	320	398	1092	3717	861	618	362	241	48	157	2114	5083	167	177	3174	1227	19	89	1330	427	109	217	144	650	989	119	17	10819
IL20RB	60	20	77	30	121	54	69	115	69	18	23	136	81	70	56	21	27	34	340	52	57	57	58	43	99	97	637	321	62	20	46	123	57	64	191	191	129	89	135	37	211	82	51	109	831	94	55	20	419
ADAM12	561	2043	226	482	2640	893	1604	434	476	128	2936	6799	260	1411	566	208	1081	615	308	150	250	3180	1832	833	660	1433	1263	1373	1767	671	1242	1189	3498	2891	797	1382	1398	1685	2379	2997	1626	386	1130	4161	589	1100	1157	48	520
IGF1R	1178	544	236	651	294	580	181	503	541	114	126	954	190	385	522	204	690	56	70	312	165	431	231	4829	2394	362	133	207	177	1065	1101	316	381	1026	1807	652	866	1317	920	668	212	176	670	257	71	103	3474	4216	350
PBX3	118	87	55	24	209	75	122	176	176	46	125	186	50	83	203	60	85	78	76	121	92	280	157	116	73	231	193	245	173	188	308	295	175	410	438	203	349	350	450	298	260	328	183	396	128	330	299	126	147
GRIN2A	220	95	18	22	42	59	30	41	46	13	20	87	38	24	21	29	84	58	20	56	29	24	34	467	43	76	74	21	18	42	21	35	25	52	46	31	63	140	441	61	35	30	28	40	32	24	53	10	97
DTX4	290	1395	61	26	870	298	499	389	116	449	586	100	680	301	146	181	236	34	108	301	153	847	248	98	92	1305	245	389	201	75	165	419	1244	512	189	434	235	146	886	252	244	458	105	97	426	2697	163	23	109
SHMT2	755	784	550	403	1012	944	706	1082	764	750	1235	402	702	431	667	888	716	946	753	712	827	486	850	575	479	505	686	510	393	1060	1455	1526	1409	932	1189	923	1077	1027	722	685	667	663	708	760	268	642	624	515	606
CCNE2	776	357	1106	236	791	298	272	1071	2498	138	193	114	312	394	650	763	468	165	207	556	548	692	228	680	259	369	153	172	138	964	2943	1194	555	364	1532	1720	1687	218	319	869	552	454	669	241	159	456	161	408	713
GZMA	20	30	123	69	46	93	27	36	54	20	25	109	15	76	139	324	52	584	397	175	176	53	110	91	57	106	231	130	123	17	42	175	231	108	116	209	138	27	23	156	74	40	72	435	44	91	110	12	713
GNLY	19	14	261	176	21	144	37	108	100	19	27	100	19	92	454	511	163	2239	2038	357	651	58	78	58	91	100	62	247	239	36	55	51	218	181	142	366	220	26	45	159	59	32	74	72	122	159	49	12	2637
ORC6	649	497	1007	136	629	674	554	694	1467	225	437	339	380	227	528	455	464	566	633	760	766	407	362	638	379	393	571	421	264	288	833	816	704	1102	884	654	707	1080	1313	1175	973	809	501	590	396	958	419	537	476
CACNG6	9	11	24	14	20	22	16	16	11	11	14	21	18	8	10	20	15	9	18	10	16	14	15	11	12	18	15	20	13	14	14	20	12	19	76	21	35	17	21	20	28	11	7	25	11	16	8	11	21
WNT5B	605	490	192	99	349	170	151	244	97	48	465	422	38	88	62	58	205	36	35	42	121	248	135	64	92	192	117	48	32	164	205	74	119	298	46	463	77	264	63	78	49	170	84	326	83	1071	54	7	50
VCAN	3356	5179	4321	917	33091	4502	22924	4994	6710	1320	8217	9924	1206	5244	4671	515	4009	1721	1646	4982	1350	10127	6725	2517	1660	3909	2805	4269	5671	3078	5825	1850	7624	9226	10935	6924	10250	13746	20173	7272	3972	3641	3540	6049	1661	2733	5376	10608	1247
CA12	175	540	36	248	449	124	353	183	151	22	579	3354	169	197	115	33	81	89	50	210	58	47	305	38	111	1139	1007	575	443	380	166	80	739	460	208	211	218	653	657	118	447	618	210	861	573	295	351	481	1361
LAD1	4497	376	481	25	150	3599	245	1373	37	27	49	186	2020	1353	2946	147	2023	985	1263	855	2545	1178	576	2418	1493	2346	33	4911	3201	453	2128	6119	1039	3322	306	4659	3604	345	1496	1588	28	28	1282	46	12184	8736	2874	2827	11586
LFNG	264	580	207	123	1742	374	1729	1082	448	196	1174	480	1377	403	284	160	222	178	228	448	380	1145	947	197	570	695	308	688	722	130	216	227	1205	575	926	376	453	255	274	305	730	637	354	851	250	400	390	85	304
MAML2	492	265	564	178	570	1122	431	659	621	261	364	331	288	1141	662	797	414	127	305	761	633	291	272	718	532	237	243	217	145	486	929	939	384	677	430	335	465	765	1018	771	522	566	940	436	172	341	1882	800	176
BLVRA	676	1129	1201	326	1106	790	1163	1873	1982	712	1436	1842	326	521	725	687	733	707	710	474	399	1936	2041	546	665	4046	2893	2721	1683	588	1149	5569	1245	2372	2330	1636	1295	1689	1553	1180	2033	2263	1380	2544	1407	2550	1237	1073	1185
SLC2A1	281	149	76	136	199	294	151	186	160	55	152	146	178	150	204	120	107	152	114	86	211	113	97	139	335	307	220	132	75	331	186	180	224	371	274	516	1015	586	357	221	207	406	594	352	342	193	117	294	304
TUBA4A	1158	152	135	157	101	807	135	601	592	61	266	703	828	171	166	208	789	871	732	524	631	1068	146	779	515	918	627	1103	366	325	598	769	185	1720	385	1262	650	439	433	1152	90	111	813	588	1521	982	396	246	1244
ACVRL1	189	229	127	127	602	333	529	359	402	268	315	238	94	195	254	123	203	140	214	238	135	392	352	176	156	360	304	325	177	181	454	237	410	324	419	316	239	158	231	611	185	155	290	111	203	361	250	113	219
SCARA5	42	64	15	22	73	52	90	28	36	22	32	25	22	37	25	17	21	15	26	39	28	21	15	16	23	61	28	27	22	21	65	24	47	29	298	40	33	25	21	37	47	169	26	56	16	14	25	14	17
SFRP2	454	101	33	44	21	217	21	106	43	16	80	21	149	169	312	43	574	59	360	603	88	2003	342	361	187	764	33	789	872	307	993	412	105	548	50	852	510	219	553	1125	947	180	1121	35	131	293	631	24	263
APOD	5164	711	95	77	191	135	93	3723	155	94	258	230	221	1685	2143	177	6336	134	161	1202	1879	1240	817	1135	47487	29328	47	783	4699	810	1047	1260	594	241	1428	19667	20826	38913	29731	2615	2253	1461	1873	120	210	370	64388	19099	126
CALML5	12973	639	31	19	135	12016	248	2253	103	27	35	326	12361	775	9789	101	11976	30	271	1549	4406	435	38	2295	539	17409	39	835	788	32	101	1725	423	9742	97	3055	776	91	284	12027	35	27	3444	26	10671	321	2443	1762	6838
AKT3	161	59	60	54	216	218	337	164	624	222	573	251	87	152	251	198	845	317	1480	62	127	610	497	561	1022	407	490	332	276	346	495	2067	1678	1179	2669	2282	2313	4281	6911	848	358	233	539	817	115	194	416	72	616
FGF12	39	22	52	20	60	45	41	58	91	16	44	44	182	27	34	47	55	27	30	53	68	246	29	41	39	126	36	22	18	8	79	44	40	238	105	90	80	367	3782	61	46	35	50	109	101	268	34	14	52
DEPDC1	337	242	399	60	545	367	349	468	1598	74	250	154	220	160	227	326	136	231	186	626	603	308	375	489	205	335	563	183	114	201	726	921	669	450	794	819	644	1159	1454	761	1161	1125	987	350	412	1986	229	303	363
CACNG4	355	41	60	28	89	60	46	324	1053	31	38	86	528	129	124	107	832	42	36	264	123	494	34	740	458	201	46	73	90	174	341	79	53	1015	90	266	156	1133	371	788	292	185	195	84	101	212	107	23	57
TNF	935	173	184	89	102	266	140	737	220	60	119	172	141	262	124	197	123	139	324	147	538	256	111	508	230	161	259	201	158	328	675	384	170	397	160	167	153	113	82	714	88	107	537	125	271	213	112	49	437
FGF18	57	35	25	25	37	43	58	52	41	14	25	48	42	25	39	37	31	20	18	55	35	44	38	45	34	62	56	24	25	22	36	24	23	102	269	68	59	37	38	48	43	19	51	187	28	27	39	22	44
HDAC6	306	198	583	200	360	325	410	1870	2217	145	229	456	206	238	238	185	260	208	301	450	234	276	336	308	393	343	306	276	249	263	671	1031	519	859	443	416	353	357	502	265	405	410	460	902	374	654	515	490	339
HIST1H2BH	7952	6839	25190	3300	16392	15061	8175	28131	50187	13843	13047	3327	9953	5591	13347	11844	4167	5941	7337	19390	14905	3492	7271	8245	6156	5895	7320	5838	4818	6044	18156	15927	16505	10427	15886	16418	13307	12720	14985	11442	11158	8327	10304	7033	4342	12942	6875	6795	5665
LTBP1	571	940	115	434	1412	1386	1639	1290	711	86	1558	2101	1560	479	658	558	692	236	236	2390	610	962	1195	1282	300	909	720	364	461	1226	1082	547	2095	411	1615	1117	871	1549	982	979	303	585	1744	1488	503	1098	824	311	167
NUDT1	385	319	832	134	387	726	339	1853	2453	322	853	707	552	337	464	445	290	375	335	1279	1134	713	1270	389	554	636	1216	637	427	336	554	1510	1455	1198	1397	1743	1182	2963	2714	927	1596	1692	1024	1495	732	1724	394	850	895
TCEAL1	119	107	223	63	410	360	362	355	371	127	228	392	157	131	153	144	192	252	231	342	154	314	245	299	156	428	285	197	277	148	414	112	160	485	517	417	379	452	895	242	504	532	525	422	228	326	351	154	239
FZD7	1885	574	211	152	1013	852	512	1867	1065	38	326	526	369	566	924	136	1977	519	1477	1289	567	651	391	1153	750	480	80	197	381	753	1091	684	280	1206	663	1879	1171	1025	1679	705	120	220	931	1521	579	639	4307	905	567
DCN	1181	2018	302	161	22378	1779	13534	965	278	391	9559	28538	476	1568	2050	361	2572	416	577	82	462	9575	5713	2554	1521	5170	1455	6440	6869	2866	3808	931	3269	11756	1089	4376	3115	459	2256	4017	8188	9230	2531	2801	830	2751	5380	92	1445
COL7A1	1315	1937	58	216	591	274	507	453	105	192	229	3624	1238	272	177	87	1503	160	132	240	338	338	858	103	495	686	139	879	469	1332	1099	428	846	298	1191	843	1045	310	386	260	1473	1157	427	933	463	71	227	1270	305
HOXB13	21	12	15	71	23	23	27	295	299	15	35	18	12	17	14	24	16	17	16	18	12	17	16	32	26	18	10	20	15	196	436	18	14	43	397	137	266	105	122	14	18	17	21	151	54	138	24	9	47
NR4A1	1007	593	1105	1938	5004	1525	5577	3008	1591	54	161	187	330	2188	1736	230	712	2323	1695	491	1619	763	471	716	1964	797	88	691	3257	2513	3555	366	262	962	1990	778	4521	2033	2074	1345	537	331	1659	1280	147	331	5010	2633	133
TGFB3	480	3121	242	391	7400	611	4739	419	299	4556	5593	1303	455	346	456	138	310	166	180	293	177	753	889	208	250	495	496	243	343	165	300	1104	2534	338	387	271	162	114	114	458	617	164	442	3267	155	156	564	73	173
PALMD	495	62	33	65	184	169	132	174	188	37	52	219	491	733	746	267	115	175	138	175	459	342	169	153	163	805	298	267	242	504	726	236	132	1082	101	333	210	80	65	200	106	69	198	99	753	2455	867	69	959
SPDEF	20	13	8	12	15	34	19	31	19	11	16	16	596	39	77	100	57	21	18	28	31	368	19	32	19	602	15	89	167	10	69	16	9	26	14	38	8	10	15	24	12	23	20	21	25	16	80	12	13
PTCH1	73	105	342	322	312	164	147	928	2913	200	117	76	123	892	197	336	131	144	100	585	159	75	74	179	184	160	65	72	93	137	232	252	155	151	181	179	230	852	1167	353	140	350	492	153	75	94	298	487	143
WIF1	36	82	19	431	15	311	17	439	349	14	10	10	16	3053	227	25	1181	1900	4892	602	138	23	370	187	1180	39	16	35	1076	2101	7364	13	15	30	451	30	775	628	342	5466	129	1446	506	43	25	47	8153	484	8
CDC6	470	493	1036	174	1219	669	566	687	1161	288	526	285	308	283	644	874	475	340	379	1044	975	355	831	344	295	364	458	320	230	359	1055	940	697	695	1330	842	910	872	995	492	919	681	569	667	675	1497	288	382	624
PECAM1	530	450	215	185	1240	536	1231	437	995	80	387	1091	228	513	1112	534	388	802	865	536	705	823	1043	593	425	1225	1305	2245	828	350	1405	672	1023	710	1537	1107	1165	344	495	1853	853	1133	1208	742	535	853	771	310	1080
HLA-DPB1	413	299	1014	452	1112	399	1110	868	1745	78	586	2367	215	730	1387	1684	720	3517	4909	2562	1669	3048	2367	1410	1141	2918	3620	5834	2384	245	901	3082	1779	3258	1397	4495	1752	250	1468	3741	9340	9660	3051	3425	1471	3817	3090	425	6735
APOE	3028	3810	2491	1646	14291	2793	22261	7926	6084	508	1256	5617	1328	2516	10959	2760	2944	4591	6713	7741	1308	7806	14241	4530	2177	12049	20735	39760	13430	1341	1355	2993	3215	8398	13720	3595	3165	872	4805	4394	4066	6921	2342	14889	8367	11212	8811	5952	6576
PYCARD	193	61	56	24	155	195	125	160	239	16	75	103	75	93	99	56	83	123	139	51	54	77	206	112	99	265	519	420	205	48	67	693	191	359	187	362	199	30	74	112	71	136	89	219	635	610	63	31	677
SUV39H2	805	516	924	138	923	940	449	2041	2165	215	340	300	515	501	1040	890	709	392	548	1072	652	244	433	820	269	533	481	400	338	305	1249	1036	581	571	954	776	608	2229	2037	1333	1326	842	1107	506	883	2081	1761	1519	1145
CKB	107	415	2091	838	377	824	1374	550	4041	229	1217	115	253	1955	392	61	72	142	71	212	620	306	14396	1760	1573	361	337	176	266	1017	1340	51	1497	835	672	995	1633	3108	1260	1189	1845	2298	368	1345	110	74	177	503	62
ANGPT1	360	184	631	180	564	127	329	108	64	156	390	431	21	350	205	365	132	133	271	93	51	39	229	77	69	137	35	111	75	837	2715	39	100	63	1073	550	247	24	20	2064	57	465	972	342	44	96	58	10	293
RBL1	893	337	884	268	652	665	306	846	1526	231	289	237	202	342	510	714	480	344	1062	517	460	204	253	438	772	199	407	234	156	974	1135	850	385	621	802	936	1019	581	542	1899	1171	822	1696	270	312	679	294	1123	823
WRN	418	311	364	148	326	270	204	833	1098	120	197	229	161	320	243	250	185	125	216	795	560	206	186	207	162	205	176	231	206	198	467	1168	784	211	273	377	211	364	508	439	461	500	513	199	397	268	357	217	186
FZD9	49	35	260	470	74	294	37	270	649	24	26	28	27	472	37	120	190	163	281	627	194	47	30	433	158	27	44	19	16	1004	1295	186	83	34	154	245	273	111	56	1054	178	199	1028	108	66	65	488	76	43
CDC14A	59	30	45	28	93	170	72	101	153	25	40	60	65	158	128	54	72	27	48	101	77	81	61	55	39	74	45	114	70	68	133	72	57	238	167	200	116	137	165	158	191	267	330	86	72	143	202	186	136
WNT2	33	19	9	7	13	80	11	17	16	11	13	19	13	25	24	27	32	15	20	7	23	225	40	25	20	85	9	62	45	61	74	42	18	141	19	283	59	11	41	62	36	19	55	12	1	47	43	13	12
POS_C	4552	4781	4502	4790	3272	4962	4391	4386	3699	4736	4100	4190	5017	4309	4091	4671	4704	5059	3818	3708	3649	4265	4546	4390	4481	4215	2576	4274	5062	4905	3792	3812	3302	3158	2978	3301	3632	2989	3076	3535	2575	3215	3721	4222	2270	2617	3600	3569	2610
POS_A	54278	57857	52000	57268	39262	57825	52699	49424	44502	57593	46846	46951	61740	49212	45942	52644	54780	55618	41659	41411	41277	47134	58067	59735	57354	57246	34066	55181	65389	66481	48048	50508	44242	38356	35131	37159	42370	35603	35520	40656	28564	36698	42174	49743	27786	31047	42584	41428	29087
POS_F	85	96	79	73	57	88	76	82	72	90	69	88	101	95	76	77	83	84	61	64	74	82	78	78	74	65	60	82	100	88	70	71	67	46	62	56	56	57	57	73	51	49	83	88	44	46	70	80	48
POS_D	1158	1161	1045	1130	834	1178	1021	971	911	1179	932	953	1282	1062	884	1140	1152	1216	953	863	881	976	1086	1124	1116	1064	653	1077	1270	1278	969	901	845	806	702	759	931	703	759	858	627	739	874	979	571	635	856	874	606
POS_B	16587	17505	16171	18101	12101	17889	16254	15587	14181	17541	14725	14890	18706	15429	14803	16660	16998	18420	14237	13424	13361	15573	16883	17140	16382	16871	9849	15990	18961	19034	13977	14593	12626	11420	11201	11808	13081	10873	11280	12476	8914	11836	13526	14933	8513	9554	13229	13266	9325
POS_E	198	178	163	202	143	217	205	154	181	197	150	164	192	152	148	153	177	182	154	153	143	158	197	193	178	186	120	153	199	231	147	154	147	122	116	127	162	122	114	121	120	112	156	168	93	107	157	148	117
NEG_C	12	24	21	17	17	30	23	19	18	23	16	25	22	15	17	14	16	27	26	18	20	29	25	11	19	21	15	16	27	26	14	20	12	21	17	19	14	18	14	28	18	26	23	20	20	11	18	17	14
NEG_D	15	12	12	12	11	15	7	15	19	16	11	7	16	7	9	10	7	11	14	12	9	7	10	9	12	13	6	15	21	14	9	10	12	20	17	8	21	13	14	9	24	21	22	22	17	12	16	8	10
NEG_E	23	27	20	23	20	31	15	16	22	16	18	22	20	25	21	20	11	17	23	26	19	20	29	25	15	20	17	17	16	33	17	28	20	13	20	21	20	17	21	26	27	13	9	30	14	16	18	16	26
NEG_A	19	18	15	11	11	15	14	25	12	12	15	16	20	17	33	18	14	22	10	12	15	19	22	16	11	14	9	23	17	24	12	11	12	15	11	19	10	16	14	13	13	12	12	18	10	7	15	9	13
NEG_H	11	10	12	16	6	25	23	21	17	24	18	15	26	17	22	14	19	17	17	13	14	21	14	18	13	8	13	15	22	31	13	10	9	18	11	16	19	18	14	16	15	13	13	19	8	12	9	14	6
NEG_G	11	11	11	10	14	13	19	9	10	14	19	15	11	13	14	11	12	20	15	9	9	20	8	11	7	8	9	11	12	16	13	15	5	9	8	15	8	10	5	10	16	14	10	9	5	12	16	12	13
NEG_F	25	19	21	19	16	17	27	23	27	25	17	25	22	25	27	29	22	30	22	28	25	25	27	26	24	13	16	22	24	22	19	33	24	22	22	20	28	26	23	21	20	25	34	24	19	39	32	28	26
NEG_B	31	16	15	17	21	24	27	32	22	18	15	24	27	26	15	20	20	19	18	27	23	29	21	26	27	36	17	19	28	26	26	27	20	38	29	39	28	36	46	22	25	22	22	12	18	19	44	19	19
STK11IP	351	210	211	88	472	277	309	852	1073	232	306	379	455	259	261	223	418	225	235	313	229	252	303	202	514	236	263	427	281	325	450	534	425	542	337	534	485	615	559	470	218	253	354	300	365	385	585	330	476
TBC1D10B	790	404	604	194	1604	659	688	1194	1382	240	512	762	1205	470	539	478	407	378	555	1080	892	1019	662	653	486	693	730	723	605	895	1102	1023	727	943	965	901	838	817	1224	1239	836	1172	1013	676	510	1205	653	584	931
SF3A1	1543	1510	2079	726	3454	1579	2146	2266	2434	545	1224	1231	1141	1325	1633	1492	1661	1045	1252	2780	2077	1706	1831	1939	2602	1823	1451	1348	942	1487	2037	2134	1614	2218	2277	2086	1895	4352	5566	1824	2031	2212	2103	1676	1239	2162	2367	1319	1870
ABCF1	1256	801	1367	310	2565	903	954	2246	2337	203	626	881	768	817	852	1132	669	447	694	1240	1304	944	773	1355	1064	1177	1045	769	700	1511	2731	2578	1969	1215	2347	1568	1578	1923	2362	1602	1444	1719	1808	1252	1387	1631	1464	1134	980
NRDE2	326	212	726	208	759	411	435	751	706	276	375	378	561	400	382	398	219	265	248	417	301	351	413	272	319	290	215	323	305	325	525	738	551	591	539	714	453	413	298	284	300	357	515	497	310	405	481	327	364
TFRC	2130	1001	1423	787	2215	1186	1133	3431	2707	150	601	1329	1211	1180	2895	2561	2050	2610	2329	1105	4180	2395	6513	1905	2295	1794	1488	1743	682	2018	4378	6867	2078	2371	3168	3536	3686	3317	3726	5623	2378	3285	3985	1612	3374	3832	2154	3563	3765
MRPL19	864	650	601	224	1726	1239	1018	1627	1217	313	631	688	599	403	718	610	471	645	799	1115	864	922	1016	750	549	1854	1084	700	564	918	1702	2373	1295	1495	957	1180	764	2030	2642	1924	2191	2206	1701	1022	1447	4056	1686	1673	1724
UBB	5798	4554	18448	2846	17608	5436	7667	15312	18832	3685	11986	7958	6135	6609	10974	9438	7606	10363	12622	15754	15175	11053	16129	5173	4495	14652	16401	10859	7858	20793	45227	25485	20087	14677	26975	29764	22148	18898	23886	16596	12211	14981	12837	14389	11249	24596	17631	6675	10736
SDHA	1464	1033	2953	1403	2160	1737	1443	1960	2479	549	1456	1253	1697	779	1138	2250	2329	952	1128	1332	1397	2411	2115	1420	1243	4103	1586	1068	993	1990	3241	1508	1071	1781	2514	3761	3214	4476	5895	4046	3863	4585	5397	1564	2251	3081	2122	1850	2855
PUM1	1706	1195	1944	710	2423	2053	1806	2633	3553	682	1209	1072	2358	811	1184	1343	968	1043	1528	1862	2123	1818	1300	1391	1197	2671	1371	1476	1146	2186	2276	3560	1809	2716	2590	3156	2388	3490	3470	2018	1938	2331	3604	1665	2356	3960	3661	2714	2088
GUSB	543	594	455	271	1075	788	911	666	932	263	478	751	1543	736	1041	1005	642	301	458	597	473	711	872	834	680	1123	895	647	399	476	1018	1621	1016	1457	1704	1434	1783	999	1166	930	1692	1554	1309	838	531	1432	1252	895	566
POLR2A	2048	1455	1358	748	2094	1477	1363	2510	5056	1898	2541	1330	1889	1060	1244	1244	1106	796	1055	1304	1318	1833	2424	1421	1448	2333	1829	3418	2710	2245	3205	3603	2655	3106	3516	3310	3442	2357	3930	2071	1491	1770	1772	1643	2769	5177	2012	1430	3304
RPLP0	18208	16588	28572	10398	27720	25658	21440	39570	29998	6621	22151	16784	29296	17418	25665	17725	12452	10315	13709	17759	20375	21052	25190	15667	20386	32028	24421	28966	15256	20568	23707	55833	29968	28620	33814	54357	43038	79147	79813	23182	26599	32580	33203	40310	30111	55870	74419	112459	25137
PSMC4	638	407	1004	316	1981	750	737	1910	1552	233	904	877	507	627	953	902	913	1060	1106	927	852	796	907	686	703	1623	1301	726	551	746	1344	1463	1081	1990	2050	1399	1329	2299	3757	1690	1726	2096	1672	1197	1359	2986	1473	875	2022
OAZ1	2306	2081	4045	1485	8167	3049	4505	6165	5724	564	5082	6480	5735	3822	6458	3885	2810	3273	4805	5227	6196	10447	9625	5000	3607	10124	9591	9926	5250	12943	19602	10758	9875	12081	6292	8853	6136	8455	11687	8125	7922	10286	8574	10091	8700	14757	8820	7475	10127
TBP	485	290	264	165	745	421	418	1146	1240	111	199	402	339	227	298	347	229	198	315	309	322	513	308	216	421	392	371	302	273	1297	1960	1526	907	589	923	922	698	509	524	647	1059	935	1212	461	744	1012	572	360	658
G6PD	824	667	754	147	1158	664	757	1256	1498	170	594	1030	1324	255	408	960	929	295	467	797	729	1612	722	485	249	4633	4317	961	1092	356	723	807	475	2074	1159	1033	770	1268	1768	458	604	745	548	1492	2360	2241	733	553	757
ACTB	115166	95578	150463	58727	264646	170575	233084	201891	162234	112814	259701	214152	173603	90866	136346	113609	130382	81220	89326	165329	211532	273474	217516	258024	129732	194751	319707	162807	105038	62100	196370	291766	269745	255603	249700	173140	191194	196120	184593	166260	147981	154189	159771	208659	113198	151000	86127	61134	171907
[truncated: 10 more columns]
