# Supplementary material for: Transcriptomic alterations underlying metaplasia into specific metaplastic components in metaplastic breast carcinoma
Source: Breast Cancer Res. 2023 Jan 27;25:11. doi: 10.1186/s13058-023-01608-5 (PMC9883935; doi:10.1186/s13058-023-01608-5)
Supplement: Supplementary file 6 — Additional file 6. Table S3: Differences in differentially expressed genes and gene sets between the NST components and paired metaplastic components (see also Fig. 4). [file 13058_2023_1608_MOESM6_ESM.xlsx]

## Sheet: Diff. exprs. genes
Supplementary Table S3. Differences in differentially expressed genes and enriched gene sets of the NST components and paired metaplastic components (see also Fig. 4)
	gene	log2FC	p-value	FDR
SPS vs. NST	ACTR3B	1.04075	0.000475082	0.0421218
SPS vs. NST	ARID1A	0.585522	0.00331871	0.0805159
SPS vs. NST	AXIN2	-1.12608	0.00706362	0.114426
SPS vs. NST	CA12	-1.73951	0.00689151	0.114426
SPS vs. NST	CAV1	-1.51892	0.00649202	0.11184
SPS vs. NST	CD24	2.28014	0.00285498	0.0805159
SPS vs. NST	CD276	-0.7293	0.00294852	0.0805159
SPS vs. NST	CDC7	0.821454	0.00271196	0.0805159
SPS vs. NST	CMKLR1	-1.68268	0.00767942	0.116702
SPS vs. NST	COL6A3	-2.13129	1.95752e-05	0.014838
SPS vs. NST	COLEC12	-1.82394	0.00233273	0.0805159
SPS vs. NST	CXADR	2.12105	0.00130971	0.0620476
SPS vs. NST	DPT	-2.69651	0.000613289	0.0442636
SPS vs. NST	EFNA3	1.6279	0.00286391	0.0805159
SPS vs. NST	FAM198B	-1.39602	0.00477894	0.0960341
SPS vs. NST	FANCF	0.552048	0.00037183	0.0402639
SPS vs. NST	FAP	-1.76886	6.70675e-05	0.0169457
SPS vs. NST	FBN1	-1.46788	6.47749e-05	0.0169457
SPS vs. NST	FSTL1	-1.48319	0.000238412	0.0335237
SPS vs. NST	FSTL3	-1.21925	0.00494107	0.0960341
SPS vs. NST	GAS1	-1.09778	0.00481727	0.0960341
SPS vs. NST	HIST1H1C	0.660562	0.000706452	0.0446242
SPS vs. NST	HIST3H2BB	0.649196	0.00452899	0.0953604
SPS vs. NST	HMGA1	1.1259	0.000903327	0.0526709
SPS vs. NST	IBSP	-1.7091	0.00769802	0.116702
SPS vs. NST	IL20RA	0.975702	0.00155145	0.0653333
SPS vs. NST	ITGAV	-0.818522	0.00820559	0.119612
SPS vs. NST	ITGB3	-1.15861	0.00539591	0.0973833
SPS vs. NST	KIAA0040	0.7207	0.00314123	0.0805159
SPS vs. NST	MDM2	0.307999	0.00524589	0.0969849
SPS vs. NST	MIS18A	0.293449	0.00325423	0.0805159
SPS vs. NST	MME	-2.26899	0.000642348	0.0442636
SPS vs. NST	MMP14	-1.85503	0.00016912	0.0320482
SPS vs. NST	PIK3R3	1.15519	0.00811894	0.119612
SPS vs. NST	PLA2G4F	1.09177	0.00298536	0.0805159
SPS vs. NST	PMS2	0.475354	0.00141085	0.0629075
SPS vs. NST	PRKAA2	1.40708	0.00115682	0.0620476
SPS vs. NST	PRKCA	-1.27085	0.00724597	0.114426
SPS vs. NST	PRLR	1.88383	0.00213595	0.0805159
SPS vs. NST	RPS6KA5	1.25074	0.000265359	0.0335237
SPS vs. NST	SERPINH1	-1.19341	0.00278896	0.0805159
SPS vs. NST	SMAD3	-0.668267	0.0042744	0.0925714
SPS vs. NST	SRPX	-1.89996	0.0039155	0.0872926
SPS vs. NST	ST6GALNAC2	1.42751	0.0036484	0.0838026
SPS vs. NST	SUV39H2	0.417434	0.00888953	0.127137
SPS vs. NST	TCF4	-0.806607	0.00938554	0.131745
SPS vs. NST	TGFB3	-1.68305	0.00128657	0.0620476
SPS vs. NST	THBS2	-1.2887	0.00971062	0.13383
SPS vs. NST	TNFAIP6	-1.70628	0.00179913	0.0717757
SPS vs. NST	VCAN	-1.64571	0.00559573	0.098641
SPS vs. NST	VIM	-1.44621	0.000500126	0.0421218
SPS vs. NST	WEE1	0.839928	0.00508633	0.096386
SPS vs. NST	XRCC2	0.706259	0.00316046	0.0805159
SPS vs. NST	ZEB1	-1.15919	0.00719792	0.114426
SPS vs. NST	ZIC2	-1.93479	0.00339909	0.0805159
MAT vs. NST	ADM	-1.85942	0.0010184	0.271737
MAT vs. NST	BAX	0.275373	0.00924441	0.322092
MAT vs. NST	BBC3	-0.852614	0.00716233	0.301614
MAT vs. NST	BMP6	-1.82831	0.00268594	0.279374
MAT vs. NST	BNIP3	-1.17213	0.00617591	0.279374
MAT vs. NST	COL2A1	-1.92022	0.00483255	0.279374
MAT vs. NST	COL7A1	-1.52367	0.00564594	0.279374
MAT vs. NST	COL9A3	-1.48883	0.00844653	0.322092
MAT vs. NST	FGFR3	-2.45111	0.00107964	0.271737
MAT vs. NST	HEG1	0.493309	0.00179246	0.271737
MAT vs. NST	HEMK1	-0.622616	0.00502292	0.279374
MAT vs. NST	INHBB	-1.35396	0.00620986	0.279374
MAT vs. NST	KRT14	-3.80426	0.00149587	0.271737
MAT vs. NST	NOD2	-0.688401	0.00529362	0.279374
MAT vs. NST	PDE9A	1.2058	0.00877041	0.322092
MAT vs. NST	PLCB1	0.951973	0.00483104	0.279374
MAT vs. NST	PSMB7	0.622439	0.00352223	0.279374
MAT vs. NST	SLC2A1	-1.04035	0.0035927	0.279374
MAT vs. NST	SPRY1	0.666455	0.000396968	0.271737
MAT vs. NST	SUV39H2	0.998809	0.00626563	0.279374
MAT vs. NST	TCF7L1	0.808463	0.00995851	0.322092
MAT vs. NST	VEGFA	-1.52335	0.0051546	0.279374
RHA vs. NST	BDNF	-1.65088	0.000552508	0.205355
RHA vs. NST	BLM	-0.930361	0.00898031	0.226506
RHA vs. NST	CCL4	-0.95078	0.0015816	0.205355
RHA vs. NST	CDC25C	-1.39094	0.00298009	0.205355
RHA vs. NST	CDH1	4.49535	0.00617775	0.226506
RHA vs. NST	CHAD	1.655	0.00484919	0.221866
RHA vs. NST	CLDN1	2.26919	0.00187734	0.205355
RHA vs. NST	CLDN3	3.39495	0.00556127	0.221866
RHA vs. NST	CLDN4	4.82185	0.00456059	0.221866
RHA vs. NST	COL11A1	4.16554	0.00888818	0.226506
RHA vs. NST	DSC2	1.43955	0.0054109	0.221866
RHA vs. NST	EFNA5	0.428541	0.00448559	0.221866
RHA vs. NST	ELF3	4.68506	0.00417799	0.221866
RHA vs. NST	EPAS1	-1.00601	0.00219453	0.205355
RHA vs. NST	GADD45B	1.11823	0.00756808	0.226506
RHA vs. NST	GRB7	2.88483	0.00907651	0.226506
RHA vs. NST	ITGA6	1.33054	0.00295087	0.205355
RHA vs. NST	ITGB6	2.85162	0.00757597	0.226506
RHA vs. NST	KRT7	5.1446	0.00726924	0.226506
RHA vs. NST	PAX8	-0.908357	0.00361138	0.221866
RHA vs. NST	PECAM1	-0.709557	0.00178812	0.205355
RHA vs. NST	PIK3CG	-0.941038	0.00269397	0.205355
RHA vs. NST	PIK3R1	1.3479	0.00288119	0.205355
RHA vs. NST	PIK3R5	-0.882635	0.000934938	0.205355
RHA vs. NST	PRKCA	-1.36729	0.00154139	0.205355
RHA vs. NST	PRKCB	-1.29151	0.00926345	0.226506
RHA vs. NST	PROM1	3.69036	0.00697289	0.226506
RHA vs. NST	S100A14	4.18369	0.00667813	0.226506
RHA vs. NST	S1PR1	-1.17146	0.00536453	0.221866
RHA vs. NST	SFRP2	2.85737	0.00801072	0.226506
RHA vs. NST	TMPRSS2	2.32624	0.00913922	0.226506
SQC vs. NST	BCL2A1	-2.16268	0.00347306	0.60179
SQC vs. NST	CACNA1D	2.25204	0.00784852	0.60179
SQC vs. NST	CLDN3	3.1847	0.00530081	0.60179
SQC vs. NST	IL1RN	-3.49582	0.00794537	0.60179
SQC vs. NST	IL20RB	-3.19021	0.00813034	0.60179
SQC vs. NST	NOD2	-1.82143	0.00936618	0.60179
SQC vs. NST	TGFB2	1.78019	0.00404113	0.60179

## Sheet: Enriched Gene-sets
Gene Group	ID	GeneRatio	BgRatio	pvalue	p.adjust	geneID
G1	CHARAFE_BREAST_CANCER_LUMINAL_VS_MESENCHYMAL_UP	14/31	47/754	2.24094e-10	5.29086e-07	RPS6KA5/S100A14/CD24/GRB7/ELF3/CDH1/CLDN4/CLDN3/TMPRSS2/PRLR/KIAA0040/CACNA1D/FANCF/ST6GALNAC2
G1	COLDREN_GEFITINIB_RESISTANCE_DN	7/31	20/754	5.25491e-06	0.00551009	S100A14/ELF3/CDH1/CLDN4/ITGB6/WEE1/KIAA0040
G1	HOLLERN_EMT_BREAST_TUMOR_DN	6/31	14/754	7.00138e-06	0.00551009	EFNA3/GRB7/CDH1/CLDN3/TMPRSS2/CLDN1
G1	CHARAFE_BREAST_CANCER_BASAL_VS_MESENCHYMAL_UP	6/31	16/754	1.76112e-05	0.010395	S100A14/CD24/ELF3/CDH1/ITGB6/KIAA0040
G1	LIM_MAMMARY_STEM_CELL_DN	7/31	29/754	8.15984e-05	0.0385308	GRB7/ELF3/CDH1/CLDN3/TMPRSS2/CLDN1/PRLR
G1	REACTOME_CELL_CELL_JUNCTION_ORGANIZATION	4/31	8/754	0.000146676	0.0577169	CDH1/CLDN4/CLDN3/CLDN1
G1	ONDER_CDH1_TARGETS_2_DN	10/31	70/754	0.000228783	0.0632814	S100A14/CD24/CDH1/CLDN4/ITGB6/CXADR/CLDN1/KIAA0040/ST6GALNAC2/ITGA6
G1	REACTOME_CELL_JUNCTION_ORGANIZATION	5/31	16/754	0.000268028	0.0632814	CDH1/CLDN4/CLDN3/CLDN1/ITGA6
G1	YAMASHITA_LIVER_CANCER_STEM_CELL_UP	5/31	16/754	0.000268028	0.0632814	GRB7/ELF3/CLDN4/CLDN1/WEE1
G1	SCHAEFFER_PROSTATE_DEVELOPMENT_48HR_UP	7/31	36/754	0.000356199	0.0699743	S100A14/KRT7/ELF3/CDH1/TMPRSS2/SFRP2/KIAA0040
G1	GO_CELL_CELL_ADHESION_VIA_PLASMA_MEMBRANE_ADHESION_MOLECULES	6/31	26/754	0.000377776	0.0699743	CDH1/CLDN4/CLDN3/EFNA5/CXADR/CLDN1
G1	DUTERTRE_ESTRADIOL_RESPONSE_24HR_DN	8/31	48/754	0.000385289	0.0699743	CD24/GRB7/ELF3/CLDN4/ITGB6/TMPRSS2/CLDN1/PIK3R3
G1	GO_ENTRY_INTO_OTHER_ORGANISM_INVOLVED_IN_SYMBIOTIC_INTERACTION	5/31	18/754	0.000495686	0.083594	CDH1/ITGB6/TMPRSS2/CXADR/CLDN1
G1	REACTOME_CELL_CELL_COMMUNICATION	5/31	20/754	0.000845652	0.124786	CDH1/CLDN4/CLDN3/CLDN1/ITGA6
G1	WU_CELL_MIGRATION	6/31	32/754	0.0012465	0.160919	S100A14/CD24/KRT7/CDH1/CLDN4/CXADR
G1	GU_PDEF_TARGETS_DN	4/31	13/754	0.00129471	0.160919	KRT7/CDH1/ITGB6/PIK3R3
G1	REACTOME_AXON_GUIDANCE	7/31	44/754	0.00129498	0.160919	RPS6KA5/EFNA3/CD24/GRB7/EFNA5/PIK3R3/CACNA1D
G1	BRUINS_UVC_RESPONSE_VIA_TP53_GROUP_A	8/31	58/754	0.00146717	0.1732	RPS6KA5/S100A14/CDH1/CLDN4/ITGB6/CLDN3/PRLR/CACNA1D
G1	CHEMNITZ_RESPONSE_TO_PROSTAGLANDIN_E2_DN	6/31	35/754	0.00204391	0.221139	KRT7/ELF3/CLDN4/PROM1/CXADR/PRKAA2
G1	GO_INTERACTION_WITH_HOST	5/31	24/754	0.00206059	0.221139	CDH1/ITGB6/TMPRSS2/CXADR/CLDN1
G1	LEE_BMP2_TARGETS_UP	9/31	77/754	0.00237525	0.243824	GRB7/KRT7/CDH1/PROM1/CLDN3/TMPRSS2/PIK3R3/PRLR/KIAA0040
G1	ZWANG_CLASS_3_TRANSIENTLY_INDUCED_BY_EGF	5/31	26/754	0.00300644	0.295759	ELF3/CLDN4/CLDN1/WEE1/KIAA0040
G1	KEGG_HYPERTROPHIC_CARDIOMYOPATHY_HCM	4/31	18/754	0.0047893	0.314098	ITGB6/PRKAA2/CACNA1D/ITGA6
G1	SMID_BREAST_CANCER_ERBB2_UP	4/31	18/754	0.0047893	0.314098	EFNA3/GRB7/ITGB6/TMPRSS2
G1	FARMER_BREAST_CANCER_APOCRINE_VS_LUMINAL	6/31	42/754	0.0053728	0.342842	S100A14/KRT7/TMPRSS2/CLDN1/ST6GALNAC2/MDM2
G1	LI_AMPLIFIED_IN_LUNG_CANCER	4/31	20/754	0.00715391	0.399936	KRT7/CDH1/CLDN4/COL11A1
G1	MCBRYAN_PUBERTAL_BREAST_4_5WK_UP	6/31	45/754	0.00763428	0.399936	KRT7/CDH1/PROM1/CLDN3/TMPRSS2/PRLR
G1	STEIN_ESRRA_TARGETS	4/31	21/754	0.0085836	0.399936	CLDN3/CLDN1/KIAA0040/FANCF
G1	GO_CELL_JUNCTION_ORGANIZATION	6/31	47/754	0.00948598	0.399936	CDH1/CLDN3/EFNA5/CXADR/CLDN1/ITGA6
G1	BROWNE_HCMV_INFECTION_6HR_DN	4/31	23/754	0.0119817	0.479472	WEE1/ITGA6/MDM2/PMS2
G1	RODWELL_AGING_KIDNEY_NO_BLOOD_UP	4/31	23/754	0.0119817	0.479472	ITGB6/PROM1/CLDN3/CLDN1
G1	GO_CELL_CELL_JUNCTION_ORGANIZATION	4/31	24/754	0.013966	0.526077	CDH1/CLDN3/CXADR/CLDN1
G1	MEISSNER_NPC_HCP_WITH_H3_UNMETHYLATED	4/31	24/754	0.013966	0.526077	KRT7/CLDN3/TMPRSS2/ST6GALNAC2
G1	GO_INTERSPECIES_INTERACTION_BETWEEN_ORGANISMS	8/31	84/754	0.0156232	0.534584	HMGA1/KRT7/CDH1/ITGB6/TMPRSS2/CXADR/CLDN1/MDM2
G1	HALLMARK_APICAL_JUNCTION	4/31	25/754	0.0161498	0.544709	GRB7/CDH1/CLDN4/PIK3R3
G1	KEGG_LEUKOCYTE_TRANSENDOTHELIAL_MIGRATION	4/31	26/754	0.0185395	0.556277	CLDN4/CLDN3/CLDN1/PIK3R3
G1	FARMER_BREAST_CANCER_APOCRINE_VS_BASAL	5/31	40/754	0.0199001	0.556277	KRT7/CDH1/PROM1/TMPRSS2/PRLR
G1	GO_CELL_JUNCTION_ASSEMBLY	5/31	41/754	0.0220052	0.556277	CDH1/CLDN3/EFNA5/CLDN1/ITGA6
G1	GO_RESPONSE_TO_ALCOHOL	5/31	41/754	0.0220052	0.556277	CDH1/CLDN3/EFNA5/CLDN1/PRKAA2
G1	PASINI_SUZ12_TARGETS_DN	5/31	41/754	0.0220052	0.556277	PROM1/TMPRSS2/EFNA5/PIK3R3/COL11A1
G1	GO_RESPONSE_TO_DRUG	9/31	107/754	0.0221252	0.556277	CDH1/CLDN4/CLDN3/EFNA5/CLDN1/PRKAA2/SFRP2/MDM2/PMS2
G1	GO_VIRAL_LIFE_CYCLE	4/31	28/754	0.0239584	0.595428	ITGB6/TMPRSS2/CXADR/CLDN1
G1	KEGG_CELL_ADHESION_MOLECULES_CAMS	5/31	43/754	0.0266463	0.641959	CDH1/CLDN4/CLDN3/CLDN1/ITGA6
G1	GO_CELL_PROJECTION_ORGANIZATION	9/31	111/754	0.0277258	0.642718	RPS6KA5/EFNA3/GRB7/CDH1/EFNA5/WEE1/SFRP2/ITGA6/MDM2
G1	MARTINEZ_RB1_AND_TP53_TARGETS_DN	5/31	44/754	0.0291888	0.642718	HMGA1/EFNA3/S100A14/COL11A1/SFRP2
G1	REACTOME_DEVELOPMENTAL_BIOLOGY	8/31	94/754	0.0296919	0.642718	RPS6KA5/EFNA3/CD24/GRB7/KRT7/EFNA5/PIK3R3/CACNA1D
G1	PEDERSEN_METASTASIS_BY_ERBB2_ISOFORM_7	5/31	45/754	0.0318831	0.672108	RPS6KA5/ITGB6/CLDN1/PRLR/CACNA1D
G1	BENPORATH_ES_1	5/31	46/754	0.0347319	0.719316	HMGA1/CD24/PROM1/CXADR/SFRP2
G1	GO_INTRACELLULAR_TRANSPORT	6/31	63/754	0.0373467	0.73576	HMGA1/CD24/CDH1/PRKAA2/CACNA1D/MDM2
G1	MCBRYAN_PUBERTAL_BREAST_3_4WK_UP	4/31	32/754	0.0374695	0.73576	KRT7/CDH1/CLDN3/TMPRSS2
G1	GO_NEURON_DEVELOPMENT	8/31	100/754	0.0415431	0.739568	RPS6KA5/EFNA3/GRB7/CDH1/EFNA5/WEE1/SFRP2/MDM2
G1	GO_NEURON_PROJECTION_GUIDANCE	4/31	34/754	0.0456041	0.739568	RPS6KA5/EFNA3/GRB7/EFNA5
G1	GO_MULTICELLULAR_ORGANISMAL_HOMEOSTASIS	6/31	66/754	0.0456816	0.739568	CLDN4/PROM1/CXADR/CLDN1/PRLR/PRKAA2
G1	MARTINEZ_TP53_TARGETS_DN	5/31	50/754	0.0477131	0.739568	HMGA1/EFNA3/S100A14/COL11A1/SFRP2
G1	NAKAMURA_TUMOR_ZONE_PERIPHERAL_VS_CENTRAL_DN	5/31	50/754	0.0477131	0.739568	ELF3/CDH1/CXADR/PIK3R3/ST6GALNAC2
G1	GO_PROTEIN_CONTAINING_COMPLEX_ASSEMBLY	9/31	122/754	0.0483665	0.739568	HMGA1/GRB7/CLDN3/EFNA5/CLDN1/PRLR/PRKAA2/MDM2/ACTR3B
G2	GO_CHROMATIN_ASSEMBLY_OR_DISASSEMBLY	5/16	14/754	3.90444e-06	0.00677811	HIST3H2BB/HIST1H1C/MIS18A/SUV39H2/ARID1A
G2	GO_NUCLEOSOME_ORGANIZATION	4/16	10/754	2.64765e-05	0.0229816	HIST3H2BB/HIST1H1C/MIS18A/ARID1A
G2	GO_PROTEIN_DNA_COMPLEX_SUBUNIT_ORGANIZATION	4/16	24/754	0.00111722	0.315495	HIST3H2BB/HIST1H1C/MIS18A/ARID1A
G2	GAZDA_DIAMOND_BLACKFAN_ANEMIA_ERYTHROID_DN	4/16	25/754	0.00131281	0.315495	HIST1H1C/XRCC2/SMAD3/COL2A1
G2	GO_DNA_CONFORMATION_CHANGE	4/16	27/754	0.00177446	0.315495	HIST3H2BB/HIST1H1C/MIS18A/BLM
G2	GO_CHROMATIN_ORGANIZATION	6/16	69/754	0.00181736	0.315495	HIST3H2BB/HIST1H1C/MIS18A/SUV39H2/ARID1A/TCF7L1
G2	GO_DNA_RECOMBINATION	4/16	29/754	0.00233958	0.369228	CDC7/HIST1H1C/XRCC2/BLM
G2	GO_CHROMOSOME_ORGANIZATION	7/16	116/754	0.00587709	0.387834	HIST3H2BB/HIST1H1C/MIS18A/SUV39H2/BLM/ARID1A/TCF7L1
G2	GO_CELL_CYCLE	9/16	197/754	0.00943695	0.440085	CDC7/MIS18A/SUV39H2/XRCC2/BLM/SMAD3/GAS1/PLCB1/TGFB2
G2	GRYDER_PAX3FOXO1_ENHANCERS_IN_TADS	5/16	67/754	0.00963319	0.440085	CDC7/MIS18A/ARID1A/TCF7L1/GAS1
G2	FISCHER_DREAM_TARGETS	6/16	103/754	0.0142203	0.48076	CDC7/HIST1H1C/MIS18A/SUV39H2/XRCC2/BLM
G2	DUTERTRE_ESTRADIOL_RESPONSE_24HR_UP	5/16	74/754	0.0146774	0.48076	HIST1H1C/MIS18A/SUV39H2/XRCC2/BLM
G2	DUTERTRE_ESTRADIOL_RESPONSE_24HR_DN	4/16	48/754	0.0149393	0.48076	PDE9A/TCF7L1/SMAD3/TGFB2
G2	WEI_MYCN_TARGETS_WITH_E_BOX	4/16	50/754	0.0172218	0.48076	CDC7/MIS18A/BLM/PLCB1
G2	GOBERT_OLIGODENDROCYTE_DIFFERENTIATION_UP	5/16	82/754	0.0224056	0.48076	CDC7/MIS18A/SUV39H2/XRCC2/BLM
G2	GO_DNA_METABOLIC_PROCESS	5/16	86/754	0.0271433	0.48076	CDC7/HIST1H1C/MIS18A/XRCC2/BLM
G2	BLALOCK_ALZHEIMERS_DISEASE_UP	6/16	120/754	0.029283	0.48076	HIST1H1C/SUV39H2/ARID1A/TCF7L1/GAS1/TGFB2
G2	GO_PROTEIN_CONTAINING_COMPLEX_ASSEMBLY	6/16	122/754	0.0315863	0.48076	HIST3H2BB/HIST1H1C/MIS18A/BLM/TCF7L1/SMAD3
G2	GO_CELL_CYCLE_PROCESS	7/16	161/754	0.0355708	0.48076	CDC7/XRCC2/BLM/SMAD3/GAS1/PLCB1/TGFB2
G2	GO_CELLULAR_PROTEIN_CONTAINING_COMPLEX_ASSEMBLY	4/16	62/754	0.0355964	0.48076	HIST3H2BB/HIST1H1C/MIS18A/SMAD3
G2	NUYTTEN_NIPP1_TARGETS_DN	4/16	62/754	0.0355964	0.48076	MIS18A/ARID1A/TGFB2/COL2A1
G2	MARSON_BOUND_BY_E2F4_UNSTIMULATED	4/16	64/754	0.0394829	0.48076	CDC7/MIS18A/XRCC2/BLM
G2	GO_EMBRYO_DEVELOPMENT_ENDING_IN_BIRTH_OR_EGG_HATCHING	5/16	98/754	0.0452188	0.48076	XRCC2/ARID1A/SMAD3/TGFB2/COL2A1
G2	GO_NEGATIVE_REGULATION_OF_CELL_CYCLE	5/16	99/754	0.0470007	0.48076	CDC7/BLM/SMAD3/GAS1/TGFB2
G3	HALLMARK_EPITHELIAL_MESENCHYMAL_TRANSITION	14/42	51/754	9.01567e-08	0.000286248	BDNF/THBS2/SERPINH1/FSTL1/VCAN/VIM/ITGAV/FSTL3/COL7A1/ITGB3/MMP14/FAP/COL6A3/FBN1
G3	REN_ALVEOLAR_RHABDOMYOSARCOMA_DN	11/42	32/754	2.31707e-07	0.000367835	EPAS1/BDNF/THBS2/FSTL1/VCAN/ITGAV/FSTL3/CAV1/MMP14/FAP/FBN1
G3	SCHUETZ_BREAST_CANCER_DUCTAL_INVASIVE_UP	14/42	58/754	5.43681e-07	0.000575396	PECAM1/THBS2/TCF4/COLEC12/SERPINH1/FSTL1/ZEB1/VCAN/HEG1/MME/TNFAIP6/FAP/COL6A3/FBN1
G3	BIOCARTA_EDG1_PATHWAY	6/42	12/754	1.50453e-05	0.0119422	PIK3CG/PRKCB/PIK3R1/ITGAV/S1PR1/ITGB3
G3	NABA_CORE_MATRISOME	9/42	33/754	3.10302e-05	0.0197042	THBS2/VCAN/SRPX/DPT/COL7A1/TNFAIP6/IBSP/COL6A3/FBN1
G3	LANDIS_BREAST_CANCER_PROGRESSION_DN	5/42	9/754	4.52076e-05	0.0239224	FSTL1/ZEB1/SRPX/DPT/COL6A3
G3	REACTOME_INTEGRIN_CELL_SURFACE_INTERACTIONS	7/42	21/754	6.51856e-05	0.0281815	PECAM1/ITGAV/COL7A1/ITGB3/IBSP/COL6A3/FBN1
G3	REACTOME_EXTRACELLULAR_MATRIX_ORGANIZATION	11/42	54/754	7.10085e-05	0.0281815	PECAM1/SERPINH1/VCAN/ITGAV/COL7A1/ITGB3/IBSP/MMP14/COL6A3/FBN1/TGFB3
G3	SERVITJA_ISLET_HNF1A_TARGETS_UP	7/42	23/754	0.000126323	0.0427926	THBS2/SERPINH1/VIM/DPT/MMP14/FBN1/TGFB3
G3	VECCHI_GASTRIC_CANCER_ADVANCED_VS_EARLY_UP	8/42	31/754	0.000143107	0.0427926	PIK3R5/THBS2/FSTL1/VCAN/TNFAIP6/IBSP/FAP/FBN1
G3	NABA_MATRISOME	17/42	129/754	0.000187959	0.0427926	CCL4/BDNF/THBS2/COLEC12/SERPINH1/FSTL1/VCAN/SRPX/DPT/FSTL3/COL7A1/TNFAIP6/IBSP/MMP14/COL6A3/FBN1/TGFB3
G3	GO_BIOLOGICAL_ADHESION	21/42	184/754	0.000191766	0.0427926	CCL4/PIK3CG/PECAM1/PIK3R1/THBS2/VCAN/SRPX/ITGAV/DPT/FSTL3/COL7A1/CAV1/S1PR1/TNFAIP6/ITGB3/IBSP/MMP14/FAP/COL6A3/FBN1/CD276
G3	CHARAFE_BREAST_CANCER_LUMINAL_VS_MESENCHYMAL_DN	11/42	60/754	0.000199134	0.0427926	BDNF/FSTL1/ZEB1/VIM/SRPX/ITGAV/HEG1/ZIC2/CAV1/COL6A3/FBN1
G3	PASINI_SUZ12_TARGETS_DN	9/42	41/754	0.00020217	0.0427926	BDNF/COLEC12/SERPINH1/VCAN/VIM/ITGAV/CAV1/MMP14/CD276
G3	GO_EXTRACELLULAR_STRUCTURE_ORGANIZATION	12/42	71/754	0.000217326	0.0431256	PECAM1/SERPINH1/VCAN/ITGAV/DPT/COL7A1/ITGB3/IBSP/MMP14/FAP/COL6A3/FBN1
G3	WANG_SMARCE1_TARGETS_UP	8/42	33/754	0.000231589	0.0432526	EPAS1/VCAN/SRPX/HEG1/CA12/ITGB3/FAP/COL6A3
G3	BOQUEST_STEM_CELL_UP	10/42	52/754	0.000274351	0.0483924	THBS2/COLEC12/VCAN/SRPX/DPT/MME/TNFAIP6/FAP/COL6A3/FBN1
G3	ANASTASSIOU_MULTICANCER_INVASIVENESS_SIGNATURE	6/42	19/754	0.000328759	0.0549374	THBS2/VCAN/TNFAIP6/FAP/COL6A3/FBN1
G3	NABA_ECM_GLYCOPROTEINS	6/42	20/754	0.000450231	0.0680706	THBS2/SRPX/DPT/TNFAIP6/IBSP/FBN1
G3	REACTOME_ECM_PROTEOGLYCANS	6/42	20/754	0.000450231	0.0680706	VCAN/ITGAV/ITGB3/IBSP/COL6A3/TGFB3
G3	GO_CHONDROCYTE_DIFFERENTIATION_INVOLVED_IN_ENDOCHONDRAL_BONE_MORPHOGENESIS	4/42	8/754	0.000497079	0.0686185	SERPINH1/AXIN2/COL7A1/COL6A3
G3	YAO_TEMPORAL_RESPONSE_TO_PROGESTERONE_CLUSTER_16	4/42	8/754	0.000497079	0.0686185	VCAN/SRPX/COL6A3/FBN1
G3	PID_INTEGRIN3_PATHWAY	5/42	14/754	0.000582232	0.0770245	PECAM1/ITGAV/ITGB3/IBSP/FBN1
G3	GO_POST_TRANSLATIONAL_PROTEIN_MODIFICATION	6/42	22/754	0.000796469	0.0879348	EPAS1/PSMB7/FSTL1/VCAN/FSTL3/FBN1
G3	LANDIS_ERBB2_BREAST_TUMORS_324_DN	5/42	15/754	0.000837446	0.0879348	FSTL1/ZEB1/SRPX/DPT/COL6A3
G3	TURASHVILI_BREAST_LOBULAR_CARCINOMA_VS_DUCTAL_NORMAL_UP	5/42	15/754	0.000837446	0.0879348	THBS2/ZEB1/VCAN/COL6A3/FBN1
G3	TURASHVILI_BREAST_LOBULAR_CARCINOMA_VS_LOBULAR_NORMAL_DN	5/42	15/754	0.000837446	0.0879348	THBS2/VCAN/SRPX/COL6A3/FBN1
G3	CROONQUIST_STROMAL_STIMULATION_UP	4/42	9/754	0.000858576	0.0879348	CCL4/THBS2/VCAN/COL6A3
G3	PECE_MAMMARY_STEM_CELL_DN	4/42	9/754	0.000858576	0.0879348	VCAN/CA12/MMP14/FAP
G3	CHEN_METABOLIC_SYNDROM_NETWORK	11/42	71/754	0.000947689	0.0940285	CCL4/THBS2/COLEC12/VCAN/VIM/SRPX/TNFAIP6/COL6A3/FBN1/CD276/TGFB3
G3	LIU_PROSTATE_CANCER_DN	9/42	50/754	0.000992589	0.0954991	EPAS1/PIK3R1/SRPX/DPT/COL7A1/CAV1/MME/FBN1/TGFB3
G3	PID_VEGFR1_2_PATHWAY	5/42	16/754	0.00116804	0.109074	PRKCB/PIK3R1/ITGAV/CAV1/ITGB3
G3	WESTON_VEGFA_TARGETS_6HR	4/42	10/754	0.00137316	0.121314	BDNF/VCAN/FAP/COL6A3
G3	BERENJENO_TRANSFORMED_BY_RHOA_DN	7/42	33/754	0.00144287	0.121314	PIK3R1/THBS2/TCF4/CAV1/MMP14/COL6A3/CD276
G3	PID_INTEGRIN1_PATHWAY	5/42	17/754	0.00158673	0.123606	THBS2/ITGAV/COL7A1/COL6A3/FBN1
G3	KEGG_FOCAL_ADHESION	10/42	64/754	0.00159617	0.123606	PIK3CG/PIK3R5/PRKCB/PIK3R1/THBS2/ITGAV/CAV1/ITGB3/IBSP/COL6A3
G3	GO_CARTILAGE_DEVELOPMENT_INVOLVED_IN_ENDOCHONDRAL_BONE_MORPHOGENESIS	4/42	11/754	0.00207074	0.152022	SERPINH1/AXIN2/COL7A1/COL6A3
G3	REACTOME_PLATELET_ACTIVATION_SIGNALING_AND_AGGREGATION	7/42	35/754	0.00208685	0.152022	PIK3CG/PIK3R5/PECAM1/PRKCB/PIK3R1/ITGB3/TGFB3
G3	GO_PLATELET_ACTIVATION	5/42	18/754	0.00210677	0.152022	PIK3CG/PIK3R5/PRKCB/PIK3R1/ITGB3
G3	GO_COAGULATION	7/42	36/754	0.00248317	0.169197	PIK3CG/PIK3R5/PRKCB/PIK3R1/CAV1/ITGB3/FAP
G3	LU_AGING_BRAIN_UP	7/42	36/754	0.00248317	0.169197	PECAM1/SERPINH1/VCAN/VIM/ITGAV/CAV1/S1PR1
G3	GO_BONE_MORPHOGENESIS	6/42	27/754	0.00255795	0.169197	SERPINH1/AXIN2/COL7A1/MMP14/COL6A3/TGFB3
G3	PID_PDGFRB_PATHWAY	6/42	27/754	0.00255795	0.169197	PIK3CG/PIK3R5/PIK3R1/ITGAV/S1PR1/ITGB3
G3	REACTOME_REGULATION_OF_INSULIN_LIKE_GROWTH_FACTOR_IGF_TRANSPORT_AND_UPTAKE_BY_INSULIN_LIKE_GROWTH_FACTOR_BINDING_PROTEINS_IGFBPS	4/42	12/754	0.00298086	0.182004	FSTL1/VCAN/FSTL3/FBN1
G3	GO_PHAGOCYTOSIS	6/42	28/754	0.00312083	0.186955	PECAM1/PIK3R1/COLEC12/SRPX/ITGAV/ITGB3
G3	LINDGREN_BLADDER_CANCER_CLUSTER_2B	8/42	48/754	0.00334436	0.196636	PECAM1/SPRY1/THBS2/TCF4/COLEC12/SRPX/CAV1/COL6A3
G3	GO_ENDOCHONDRAL_BONE_MORPHOGENESIS	5/42	20/754	0.00350562	0.20237	SERPINH1/AXIN2/COL7A1/MMP14/COL6A3
G3	KEGG_ALDOSTERONE_REGULATED_SODIUM_REABSORPTION	4/42	13/754	0.0041322	0.218662	PIK3CG/PIK3R5/PRKCB/PIK3R1
G3	ONDER_CDH1_SIGNALING_VIA_CTNNB1	4/42	13/754	0.0041322	0.218662	EPAS1/VCAN/COL6A3/FBN1
G3	PETROVA_PROX1_TARGETS_DN	4/42	13/754	0.0041322	0.218662	VCAN/SRPX/MMP14/FAP
G3	REACTOME_ELASTIC_FIBRE_FORMATION	4/42	13/754	0.0041322	0.218662	ITGAV/ITGB3/FBN1/TGFB3
G3	REACTOME_MOLECULES_ASSOCIATED_WITH_ELASTIC_FIBRES	4/42	13/754	0.0041322	0.218662	ITGAV/ITGB3/FBN1/TGFB3
G3	PID_AVB3_INTEGRIN_PATHWAY	5/42	21/754	0.00441229	0.220048	PIK3R1/ITGAV/COL7A1/ITGB3/COL6A3
G3	REACTOME_SIGNALING_BY_VEGF	5/42	21/754	0.00441229	0.220048	PRKCB/PIK3R1/ITGAV/CAV1/ITGB3
G3	GO_BONE_DEVELOPMENT	7/42	40/754	0.00468127	0.220048	SERPINH1/AXIN2/COL7A1/MMP14/COL6A3/FBN1/TGFB3
G3	LIM_MAMMARY_STEM_CELL_UP	9/42	62/754	0.00485145	0.220048	EPAS1/TCF4/SERPINH1/VCAN/VIM/SRPX/HEG1/CAV1/MME
G3	ONDER_CDH1_TARGETS_2_UP	6/42	31/754	0.0053728	0.239272	ZEB1/VCAN/MME/TNFAIP6/COL6A3/FBN1
G3	GO_EXOCYTOSIS	9/42	63/754	0.00542601	0.239272	PIK3CG/PECAM1/PRKCB/PSMB7/ITGAV/MME/TNFAIP6/ITGB3/TGFB3
G3	CUI_TCF21_TARGETS_2_UP	8/42	53/754	0.00635616	0.267417	CDC25C/PAX8/VCAN/SRPX/TNFAIP6/FAP/CD276/TGFB3
G3	GO_LEUKOCYTE_MIGRATION	10/42	77/754	0.00670542	0.267417	CCL4/PIK3CG/PECAM1/PIK3R1/ITGAV/CAV1/CMKLR1/S1PR1/ITGB3/MMP14
G3	KEGG_ECM_RECEPTOR_INTERACTION	5/42	23/754	0.00670988	0.267417	THBS2/ITGAV/ITGB3/IBSP/COL6A3
G3	REACTOME_CELL_SURFACE_INTERACTIONS_AT_THE_VASCULAR_WALL	5/42	23/754	0.00670988	0.267417	PECAM1/PIK3R1/ITGAV/CAV1/ITGB3
G3	GO_SKELETAL_SYSTEM_MORPHOGENESIS	7/42	43/754	0.00712469	0.267417	SERPINH1/ZEB1/AXIN2/COL7A1/MMP14/COL6A3/TGFB3
G3	GO_CHONDROCYTE_DEVELOPMENT	4/42	15/754	0.00726663	0.267417	SERPINH1/AXIN2/COL7A1/COL6A3
G3	KEGG_PHOSPHATIDYLINOSITOL_SIGNALING_SYSTEM	4/42	15/754	0.00726663	0.267417	PIK3CG/PIK3R5/PRKCB/PIK3R1
G3	GO_REGULATION_OF_CELLULAR_RESPONSE_TO_GROWTH_FACTOR_STIMULUS	8/42	55/754	0.00802152	0.273182	PRKCB/SPRY1/ZEB1/FSTL3/CAV1/ITGB3/FBN1/TGFB3
G3	GO_REGULATION_OF_BODY_FLUID_LEVELS	8/42	56/754	0.00896961	0.27649	PIK3CG/PIK3R5/PRKCB/PIK3R1/HEG1/CAV1/ITGB3/FAP
G3	GO_CELL_ADHESION_MEDIATED_BY_INTEGRIN	4/42	16/754	0.0092995	0.281199	PIK3CG/ITGAV/ITGB3/FBN1
G3	LIM_MAMMARY_LUMINAL_MATURE_DN	4/42	16/754	0.0092995	0.281199	SERPINH1/FSTL1/VIM/AXIN2
G3	ROZANOV_MMP14_TARGETS_UP	5/42	25/754	0.00974388	0.291857	COLEC12/SERPINH1/HEG1/CA12/MMP14
G3	BRUINS_UVC_RESPONSE_LATE	8/42	57/754	0.0100004	0.292552	PSMB7/THBS2/TCF4/COLEC12/FSTL1/SRPX/CAV1/COL6A3
G3	GO_TUBE_DEVELOPMENT	18/42	195/754	0.0102687	0.292552	PIK3CG/EPAS1/PECAM1/PRKCB/PAX8/SPRY1/THBS2/ZEB1/ITGAV/HEG1/FSTL3/CAV1/S1PR1/MME/ITGB3/MMP14/FAP/TGFB3
G3	BYSTRYKH_HEMATOPOIESIS_STEM_CELL_QTL_TRANS	9/42	70/754	0.0110872	0.298053	CCL4/PSMB7/PIK3R1/TCF4/ITGAV/AXIN2/ITGB3/IBSP/TGFB3
G3	GO_TISSUE_REMODELING	6/42	36/754	0.011506	0.298053	EPAS1/CAV1/S1PR1/ITGB3/MMP14/TGFB3
G3	KEGG_LEUKOCYTE_TRANSENDOTHELIAL_MIGRATION	5/42	26/754	0.0115697	0.298053	PIK3CG/PIK3R5/PECAM1/PRKCB/PIK3R1
G3	MCBRYAN_PUBERTAL_TGFB1_TARGETS_UP	5/42	26/754	0.0115697	0.298053	EPAS1/VCAN/ITGAV/TNFAIP6/MMP14
G3	GO_REGULATION_OF_CELLULAR_RESPONSE_TO_TRANSFORMING_GROWTH_FACTOR_BETA_STIMULUS	4/42	17/754	0.0116727	0.298053	ZEB1/CAV1/FBN1/TGFB3
G3	HALLMARK_COAGULATION	4/42	17/754	0.0116727	0.298053	PECAM1/ITGB3/MMP14/FBN1
G3	GO_ACTIVATION_OF_IMMUNE_RESPONSE	7/42	47/754	0.0117344	0.298053	PRKCB/PSMB7/PIK3R1/COLEC12/CAV1/CMKLR1/CD276
G3	GO_RESPIRATORY_SYSTEM_DEVELOPMENT	7/42	47/754	0.0117344	0.298053	EPAS1/SPRY1/HEG1/FSTL3/MME/MMP14/TGFB3
G3	GRUETZMANN_PANCREATIC_CANCER_UP	7/42	47/754	0.0117344	0.298053	THBS2/SERPINH1/VCAN/CAV1/TNFAIP6/FAP/FBN1
G3	REACTOME_HEMOSTASIS	9/42	72/754	0.0133304	0.325955	PIK3CG/PIK3R5/PECAM1/PRKCB/PIK3R1/ITGAV/CAV1/ITGB3/TGFB3
G3	KINSEY_TARGETS_OF_EWSR1_FLII_FUSION_DN	5/42	27/754	0.0136178	0.325955	COLEC12/FSTL1/VIM/COL7A1/FBN1
G3	MIYAGAWA_TARGETS_OF_EWSR1_ETS_FUSIONS_DN	5/42	27/754	0.0136178	0.325955	VCAN/SRPX/CA12/MME/MMP14
G3	CHIANG_LIVER_CANCER_SUBCLASS_CTNNB1_DN	4/42	18/754	0.0144058	0.325955	THBS2/VCAN/SRPX/COL6A3
G3	KEGG_FC_GAMMA_R_MEDIATED_PHAGOCYTOSIS	4/42	18/754	0.0144058	0.325955	PIK3CG/PIK3R5/PRKCB/PIK3R1
G3	NAKAYAMA_SOFT_TISSUE_TUMORS_PCA1_UP	4/42	18/754	0.0144058	0.325955	THBS2/MME/TNFAIP6/FAP
G3	GO_WOUND_HEALING	9/42	73/754	0.0145731	0.325955	PIK3CG/PIK3R5/PECAM1/PRKCB/PIK3R1/CAV1/ITGB3/FAP/TGFB3
G3	GO_SKELETAL_SYSTEM_DEVELOPMENT	10/42	86/754	0.0148044	0.326415	SERPINH1/ZEB1/VCAN/AXIN2/COL7A1/CMKLR1/MMP14/COL6A3/FBN1/TGFB3
G3	GO_NEGATIVE_REGULATION_OF_CELLULAR_RESPONSE_TO_GROWTH_FACTOR_STIMULUS	5/42	28/754	0.0158998	0.328705	SPRY1/FSTL3/CAV1/FBN1/TGFB3
G3	GO_MYELOID_LEUKOCYTE_MEDIATED_IMMUNITY	6/42	39/754	0.0169788	0.328705	PIK3CG/PECAM1/PSMB7/ITGAV/MME/TNFAIP6
G3	BROWNE_HCMV_INFECTION_24HR_DN	4/42	19/754	0.0175162	0.331035	CA12/CAV1/COL6A3/FBN1
G3	GO_NEGATIVE_REGULATION_OF_TRANSMEMBRANE_RECEPTOR_PROTEIN_SERINE_THREONINE_KINASE_SIGNALING_PATHWAY	4/42	19/754	0.0175162	0.331035	FSTL3/CAV1/FBN1/TGFB3
G3	KEGG_B_CELL_RECEPTOR_SIGNALING_PATHWAY	4/42	19/754	0.0175162	0.331035	PIK3CG/PIK3R5/PRKCB/PIK3R1
G3	SCHAEFFER_PROSTATE_DEVELOPMENT_6HR_UP	4/42	19/754	0.0175162	0.331035	PRKCB/COLEC12/CAV1/FAP
G3	KEGG_RENAL_CELL_CARCINOMA	5/42	29/754	0.0184264	0.336751	PIK3CG/PIK3R5/EPAS1/PIK3R1/TGFB3
G3	PETROVA_ENDOTHELIUM_LYMPHATIC_VS_BLOOD_DN	5/42	29/754	0.0184264	0.336751	VCAN/SRPX/ITGAV/MMP14/FAP
G3	BENPORATH_NANOG_TARGETS	9/42	76/754	0.0188268	0.336751	SPRY1/THBS2/SERPINH1/VCAN/VIM/AXIN2/ZIC2/COL7A1/CAV1
G3	GO_G_PROTEIN_COUPLED_RECEPTOR_SIGNALING_PATHWAY	8/42	64/754	0.0198928	0.343259	CCL4/PIK3CG/PIK3R5/PAX8/PIK3R1/CAV1/CMKLR1/S1PR1
G3	GO_VASCULAR_ENDOTHELIAL_GROWTH_FACTOR_RECEPTOR_SIGNALING_PATHWAY	4/42	20/754	0.0210188	0.353094	PRKCB/PIK3R1/ITGAV/ITGB3
G3	MULLIGHAN_MLL_SIGNATURE_1_DN	4/42	20/754	0.0210188	0.353094	SPRY1/ITGAV/DPT/CAV1
G3	PID_CXCR4_PATHWAY	4/42	20/754	0.0210188	0.353094	PIK3CG/PIK3R5/PIK3R1/ITGAV
G3	REACTOME_DEGRADATION_OF_THE_EXTRACELLULAR_MATRIX	4/42	20/754	0.0210188	0.353094	COL7A1/MMP14/COL6A3/FBN1
G3	WESTON_VEGFA_TARGETS	4/42	20/754	0.0210188	0.353094	BDNF/VCAN/FAP/COL6A3
G3	REACTOME_NEUTROPHIL_DEGRANULATION	5/42	30/754	0.0212077	0.354391	PECAM1/PSMB7/ITGAV/MME/TNFAIP6
G3	GO_IMMUNE_RESPONSE_REGULATING_SIGNALING_PATHWAY	7/42	53/754	0.0222915	0.370553	PRKCB/PSMB7/PIK3R1/COLEC12/CAV1/CMKLR1/CD276
G3	REACTOME_RESPONSE_TO_ELEVATED_PLATELET_CYTOSOLIC_CA2PLUS	4/42	21/754	0.0249262	0.385919	PECAM1/PRKCB/ITGB3/TGFB3
G3	KEGG_FC_EPSILON_RI_SIGNALING_PATHWAY	4/42	22/754	0.0292485	0.412729	PIK3CG/PIK3R5/PRKCB/PIK3R1
G3	WANG_MLL_TARGETS	5/42	33/754	0.0311672	0.426534	THBS2/ZIC2/S1PR1/MME/MMP14
G3	GO_TUBE_MORPHOGENESIS	15/42	171/754	0.0338996	0.454986	PIK3CG/EPAS1/PECAM1/PRKCB/PAX8/SPRY1/THBS2/ZEB1/ITGAV/HEG1/CAV1/S1PR1/ITGB3/MMP14/FAP
G3	KEGG_VEGF_SIGNALING_PATHWAY	4/42	23/754	0.0339935	0.454986	PIK3CG/PIK3R5/PRKCB/PIK3R1
G3	GO_ANIMAL_ORGAN_MORPHOGENESIS	14/42	156/754	0.0344209	0.454986	PSMB7/PAX8/SPRY1/SERPINH1/ZEB1/HEG1/AXIN2/COL7A1/CAV1/S1PR1/MMP14/COL6A3/FBN1/TGFB3
G3	JOHNSTONE_PARVB_TARGETS_3_UP	5/42	34/754	0.0350503	0.454986	EPAS1/VIM/SRPX/CA12/CD276
G3	KEGG_COLORECTAL_CANCER	5/42	34/754	0.0350503	0.454986	PIK3CG/PIK3R5/PIK3R1/AXIN2/TGFB3
G3	KEGG_REGULATION_OF_ACTIN_CYTOSKELETON	5/42	34/754	0.0350503	0.454986	PIK3CG/PIK3R5/PIK3R1/ITGAV/ITGB3
G3	REACTOME_POST_TRANSLATIONAL_PROTEIN_MODIFICATION	9/42	85/754	0.0370854	0.454986	EPAS1/PSMB7/THBS2/FSTL1/VCAN/AXIN2/FSTL3/COL7A1/FBN1
G3	REACTOME_SIGNALING_BY_RECEPTOR_TYROSINE_KINASES	9/42	85/754	0.0370854	0.454986	PRKCB/BDNF/PIK3R1/SPRY1/THBS2/ITGAV/CAV1/ITGB3/COL6A3
G3	SMID_BREAST_CANCER_NORMAL_LIKE_UP	9/42	85/754	0.0370854	0.454986	PECAM1/PRKCB/PIK3R1/TCF4/ZEB1/SRPX/DPT/CAV1/MME
G3	WONG_ADULT_TISSUE_STEM_MODULE	9/42	85/754	0.0370854	0.454986	PRKCB/BDNF/TCF4/SERPINH1/FSTL1/ZEB1/DPT/CAV1/TNFAIP6
G3	VART_KSHV_INFECTION_ANGIOGENIC_MARKERS_UP	7/42	59/754	0.0382349	0.454986	PECAM1/THBS2/ITGAV/HEG1/S1PR1/ITGB3/TGFB3
G3	HALLMARK_COMPLEMENT	4/42	24/754	0.0391666	0.454986	PIK3CG/PIK3R5/ZEB1/MMP14
G3	KEGG_NON_SMALL_CELL_LUNG_CANCER	4/42	24/754	0.0391666	0.454986	PIK3CG/PIK3R5/PRKCB/PIK3R1
G3	PICCALUGA_ANGIOIMMUNOBLASTIC_LYMPHOMA_UP	4/42	24/754	0.0391666	0.454986	SERPINH1/FSTL1/CMKLR1/FBN1
G3	FOSTER_TOLERANT_MACROPHAGE_DN	5/42	35/754	0.039225	0.454986	TCF4/ZEB1/VCAN/ITGAV/CAV1
G3	RIGGI_EWING_SARCOMA_PROGENITOR_DN	5/42	35/754	0.039225	0.454986	VCAN/SRPX/HEG1/CA12/MME
G3	GO_CELL_ACTIVATION	14/42	159/754	0.0400997	0.461292	PIK3CG/PIK3R5/PECAM1/PRKCB/PSMB7/PIK3R1/ZEB1/ITGAV/CAV1/MME/TNFAIP6/ITGB3/MMP14/CD276
G3	HAN_SATB1_TARGETS_UP	6/42	48/754	0.0436801	0.499044	EPAS1/PSMB7/BDNF/SERPINH1/FSTL1/CA12
G3	GAL_LEUKEMIC_STEM_CELL_DN	5/42	36/754	0.0436958	0.499044	CCL4/CDC25C/VCAN/CA12/TNFAIP6
G3	GO_ANTIGEN_RECEPTOR_MEDIATED_SIGNALING_PATHWAY	4/42	25/754	0.0447709	0.50407	PRKCB/PSMB7/PIK3R1/CD276
G3	HALLMARK_APICAL_JUNCTION	4/42	25/754	0.0447709	0.50407	PECAM1/VCAN/FBN1/CD276
G3	KEGG_TOLL_LIKE_RECEPTOR_SIGNALING_PATHWAY	4/42	25/754	0.0447709	0.50407	CCL4/PIK3CG/PIK3R5/PIK3R1
G3	TAKEDA_TARGETS_OF_NUP98_HOXA9_FUSION_8D_DN	4/42	25/754	0.0447709	0.50407	EPAS1/COLEC12/SRPX/MMP14
G3	CHICAS_RB1_TARGETS_CONFLUENT	6/42	49/754	0.0477207	0.513829	SERPINH1/VIM/HEG1/CAV1/FAP/FBN1
G3	GO_CELL_MATRIX_ADHESION	5/42	37/754	0.0484662	0.513829	PECAM1/PIK3R1/ITGAV/ITGB3/MMP14
G3	GO_METAL_ION_HOMEOSTASIS	7/42	62/754	0.0485231	0.513829	PIK3CG/EPAS1/PRKCB/ITGAV/CAV1/CMKLR1/S1PR1
G3	GO_REGULATION_OF_CELL_DIFFERENTIATION	18/42	227/754	0.0492786	0.513829	PRKCB/PSMB7/PAX8/BDNF/PIK3R1/TCF4/ZEB1/VIM/ITGAV/AXIN2/FSTL3/CAV1/CMKLR1/MME/ITGB3/MMP14/FBN1/TGFB3
G4	ELVIDGE_HYPOXIA_UP	7/21	27/754	2.76694e-06	0.00654382	VEGFA/BNIP3/ADM/SLC2A1/GADD45B/PRKCA/DSC2
G4	ELVIDGE_HYPOXIA_BY_DMOG_UP	6/21	23/754	1.62756e-05	0.0192459	VEGFA/BNIP3/ADM/SLC2A1/PRKCA/DSC2
G4	ELVIDGE_HIF1A_AND_HIF2A_TARGETS_DN	5/21	18/754	6.88226e-05	0.0500783	VEGFA/BNIP3/ADM/SLC2A1/DSC2
G4	SEMENZA_HIF1_TARGETS	4/21	11/754	0.00013004	0.0500783	VEGFA/BNIP3/ADM/SLC2A1
G4	GO_TISSUE_HOMEOSTASIS	6/21	33/754	0.000149699	0.0500783	IL20RA/VEGFA/PRKCA/NOD2/BAX/IL20RB
G4	GRAESSMANN_APOPTOSIS_BY_SERUM_DEPRIVATION_DN	5/21	21/754	0.000154807	0.0500783	VEGFA/BNIP3/SLC2A1/PRKCA/KRT14
G4	WACKER_HYPOXIA_TARGETS_OF_VHL	3/21	5/754	0.000180245	0.0500783	VEGFA/ADM/INHBB
G4	DUTTA_APOPTOSIS_VIA_NFKB	4/21	12/754	0.000191515	0.0500783	BNIP3/GADD45B/BAX/BCL2A1
G4	MARTORIATI_MDM4_TARGETS_NEUROEPITHELIUM_UP	5/21	22/754	0.000196738	0.0500783	VEGFA/BNIP3/ADM/SLC2A1/BAX
G4	GO_HORMONE_TRANSPORT	6/21	35/754	0.000211747	0.0500783	ADM/SLC2A1/INHBB/PRKCA/BMP6/IL1RN
G4	QI_HYPOXIA	4/21	14/754	0.00037333	0.0781308	VEGFA/BNIP3/ADM/SLC2A1
G4	GO_SIGNAL_RELEASE	6/21	39/754	0.000396435	0.0781308	ADM/SLC2A1/INHBB/PRKCA/BMP6/IL1RN
G4	ELVIDGE_HIF1A_TARGETS_DN	4/21	15/754	0.000499826	0.0899279	BNIP3/ADM/SLC2A1/DSC2
G4	COATES_MACROPHAGE_M1_VS_M2_DN	3/21	7/754	0.000608391	0.0899279	VEGFA/BNIP3/SLC2A1
G4	GRAESSMANN_RESPONSE_TO_MC_AND_SERUM_DEPRIVATION_DN	3/21	7/754	0.000608391	0.0899279	VEGFA/PRKCA/KRT14
G4	MENSE_HYPOXIA_UP	3/21	7/754	0.000608391	0.0899279	VEGFA/BNIP3/ADM
G4	SARRIO_EPITHELIAL_MESENCHYMAL_TRANSITION_DN	4/21	16/754	0.000654309	0.0910259	FGFR3/KRT14/DSC2/IL1RN
G4	GO_POSITIVE_REGULATION_OF_APOPTOTIC_SIGNALING_PATHWAY	5/21	29/754	0.000781193	0.10264	IL20RA/BBC3/BNIP3/INHBB/BAX
G4	GROSS_HYPOXIA_VIA_HIF1A_DN	4/21	17/754	0.000840062	0.104566	VEGFA/BNIP3/ADM/SLC2A1
G4	GO_MULTICELLULAR_ORGANISMAL_HOMEOSTASIS	7/21	66/754	0.00124369	0.130063	IL20RA/VEGFA/PRKCA/BMP6/NOD2/BAX/IL20RB
G4	GO_CEREBRAL_CORTEX_DEVELOPMENT	4/21	19/754	0.00131873	0.130063	BNIP3/SLC2A1/BAX/BCL2A1
G4	GO_APOPTOTIC_SIGNALING_PATHWAY	8/21	87/754	0.00131988	0.130063	IL20RA/BBC3/BNIP3/INHBB/PRKCA/FGFR3/BAX/BCL2A1
G4	GO_REGULATION_OF_HORMONE_LEVELS	6/21	49/754	0.00142133	0.134458	ADM/SLC2A1/INHBB/PRKCA/BMP6/IL1RN
G4	GO_INSULIN_SECRETION	4/21	21/754	0.00196276	0.173042	SLC2A1/INHBB/PRKCA/IL1RN
G4	SESTO_RESPONSE_TO_UV_C0	3/21	11/754	0.00266759	0.183884	ADM/DSC2/IL1RN
G4	GO_RESPONSE_TO_STARVATION	4/21	23/754	0.00279907	0.183884	ADM/SLC2A1/INHBB/DSC2
G4	MANALO_HYPOXIA_UP	4/21	23/754	0.00279907	0.183884	VEGFA/BNIP3/ADM/GADD45B
G4	PID_HIF1_TFPATHWAY	4/21	23/754	0.00279907	0.183884	VEGFA/BNIP3/ADM/SLC2A1
G4	RICKMAN_TUMOR_DIFFERENTIATED_WELL_VS_POORLY_DN	4/21	23/754	0.00279907	0.183884	ADM/SLC2A1/KRT14/IL20RB
G4	UDAYAKUMAR_MED1_TARGETS_DN	4/21	23/754	0.00279907	0.183884	ADM/GADD45B/BMP6/BAX
G4	GO_PEPTIDE_SECRETION	6/21	56/754	0.00291014	0.186013	SLC2A1/INHBB/PRKCA/BMP6/NOD2/IL1RN
G4	JIANG_HYPOXIA_NORMAL	3/21	12/754	0.00349295	0.196205	BNIP3/SLC2A1/GADD45B
G4	LEONARD_HYPOXIA	3/21	12/754	0.00349295	0.196205	VEGFA/BNIP3/SLC2A1
G4	GAZDA_DIAMOND_BLACKFAN_ANEMIA_ERYTHROID_DN	4/21	25/754	0.00385417	0.196205	HEMK1/BNIP3/ADM/BAX
G4	GO_PEPTIDE_HORMONE_SECRETION	4/21	25/754	0.00385417	0.196205	SLC2A1/INHBB/PRKCA/IL1RN
G4	GO_ANATOMICAL_STRUCTURE_HOMEOSTASIS	6/21	60/754	0.00417489	0.196205	IL20RA/VEGFA/PRKCA/NOD2/BAX/IL20RB
G4	GO_SECRETION	9/21	129/754	0.00447995	0.196205	PLA2G4F/VEGFA/ADM/SLC2A1/INHBB/PRKCA/BMP6/NOD2/IL1RN
G4	GO_INTRINSIC_APOPTOTIC_SIGNALING_PATHWAY	5/21	43/754	0.00490209	0.209729	IL20RA/BBC3/BNIP3/BAX/BCL2A1
G4	GO_APOPTOTIC_PROCESS	13/21	246/754	0.0049661	0.209729	IL20RA/BBC3/VEGFA/BNIP3/ADM/INHBB/GADD45B/PRKCA/BMP6/FGFR3/NOD2/BAX/BCL2A1
G4	GO_PALLIUM_DEVELOPMENT	4/21	27/754	0.00515377	0.210149	BNIP3/SLC2A1/BAX/BCL2A1
G4	GO_POSITIVE_REGULATION_OF_LIPID_METABOLIC_PROCESS	4/21	27/754	0.00515377	0.210149	ADM/BMP6/FGFR3/NOD2
G4	DELYS_THYROID_CANCER_UP	6/21	63/754	0.00536689	0.211856	ADM/INHBB/KRT14/DSC2/BCL2A1/IL1RN
G4	GO_LIPID_METABOLIC_PROCESS	7/21	85/754	0.00564352	0.211856	PLA2G4F/ADM/BMP6/FGFR3/NOD2/BAX/IL1RN
G4	GO_REGULATION_OF_APOPTOTIC_SIGNALING_PATHWAY	6/21	64/754	0.00581582	0.214778	IL20RA/BBC3/BNIP3/INHBB/BAX/BCL2A1
G4	HINATA_NFKB_TARGETS_KERATINOCYTE_UP	4/21	28/754	0.005903	0.214778	VEGFA/KRT14/BCL2A1/IL1RN
G4	GO_REGULATION_OF_PEPTIDE_SECRETION	5/21	46/754	0.00660646	0.218773	SLC2A1/INHBB/PRKCA/BMP6/NOD2
G4	GO_POSITIVE_REGULATION_OF_STRESS_ACTIVATED_PROTEIN_KINASE_SIGNALING_CASCADE	4/21	29/754	0.00672249	0.218773	VEGFA/GADD45B/NOD2/IL1RN
G4	GO_REGULATION_OF_HORMONE_SECRETION	4/21	29/754	0.00672249	0.218773	SLC2A1/INHBB/PRKCA/BMP6
G4	HARRIS_HYPOXIA	4/21	30/754	0.0076151	0.229173	VEGFA/BNIP3/ADM/SLC2A1
G4	GO_POSITIVE_REGULATION_OF_SIGNALING	12/21	226/754	0.0078567	0.229173	IL20RA/BBC3/VEGFA/BNIP3/INHBB/GADD45B/PRKCA/BMP6/FGFR3/NOD2/BAX/IL1RN
G4	GO_REGULATION_OF_INTRACELLULAR_SIGNAL_TRANSDUCTION	11/21	197/754	0.00828579	0.229173	IL20RA/VEGFA/INHBB/GADD45B/PRKCA/BMP6/FGFR3/NOD2/BAX/BCL2A1/IL1RN
G4	HALLMARK_HYPOXIA	4/21	31/754	0.0085836	0.229173	VEGFA/ADM/SLC2A1/PRKCA
G4	WINTER_HYPOXIA_METAGENE	5/21	49/754	0.00869703	0.229173	VEGFA/BNIP3/ADM/SLC2A1/KRT14
G4	GO_REGULATION_OF_CELL_DEATH	12/21	230/754	0.00918213	0.229173	IL20RA/BBC3/VEGFA/BNIP3/ADM/INHBB/GADD45B/PRKCA/BMP6/NOD2/BAX/BCL2A1
G4	NAKAMURA_TUMOR_ZONE_PERIPHERAL_VS_CENTRAL_DN	5/21	50/754	0.00948709	0.229173	VEGFA/BNIP3/ADM/FGFR3/IL20RB
G4	KRIGE_RESPONSE_TO_TOSEDOSTAT_24HR_UP	4/21	32/754	0.00963066	0.229173	VEGFA/PRKCA/BCL2A1/IL1RN
G4	GALINDO_IMMUNE_RESPONSE_TO_ENTEROTOXIN	3/21	17/754	0.00986234	0.229173	VEGFA/GADD45B/IL1RN
G4	GO_CELLULAR_RESPONSE_TO_EXTERNAL_STIMULUS	5/21	51/754	0.0103263	0.229173	BNIP3/SLC2A1/INHBB/BMP6/DSC2
G4	GO_REGULATION_OF_ESTABLISHMENT_OF_PROTEIN_LOCALIZATION	6/21	72/754	0.0104805	0.229504	BBC3/SLC2A1/INHBB/PRKCA/BMP6/NOD2
G4	GO_RESPONSE_TO_BACTERIUM	6/21	74/754	0.0119818	0.253009	BNIP3/ADM/PRKCA/BMP6/NOD2/IL1RN
G4	GO_REGULATION_OF_MAPK_CASCADE	8/21	123/754	0.0125204	0.262043	VEGFA/INHBB/GADD45B/PRKCA/BMP6/FGFR3/NOD2/IL1RN
G4	WAKABAYASHI_ADIPOGENESIS_PPARG_BOUND_8D	4/21	35/754	0.0132682	0.265784	VEGFA/CHAD/PRKCA/KRT14
G4	GO_TELENCEPHALON_DEVELOPMENT	4/21	36/754	0.0146539	0.270753	BNIP3/SLC2A1/BAX/BCL2A1
G4	HIRSCH_CELLULAR_TRANSFORMATION_SIGNATURE_UP	3/21	20/754	0.0156611	0.287121	VEGFA/BNIP3/BCL2A1
G4	GO_POSITIVE_REGULATION_OF_CELL_DEATH	7/21	104/754	0.0172959	0.295017	IL20RA/BBC3/BNIP3/ADM/INHBB/GADD45B/BAX
G4	GO_CELLULAR_RESPONSE_TO_BIOTIC_STIMULUS	4/21	38/754	0.0176978	0.295017	PRKCA/BMP6/NOD2/IL1RN
G4	GO_REGULATION_OF_STRESS_ACTIVATED_PROTEIN_KINASE_SIGNALING_CASCADE	4/21	38/754	0.0176978	0.295017	VEGFA/GADD45B/NOD2/IL1RN
G4	GO_RESPONSE_TO_MOLECULE_OF_BACTERIAL_ORIGIN	5/21	58/754	0.017702	0.295017	ADM/PRKCA/BMP6/NOD2/IL1RN
G4	KRIGE_RESPONSE_TO_TOSEDOSTAT_6HR_UP	4/21	40/754	0.0211175	0.326425	VEGFA/PRKCA/BCL2A1/IL1RN
G4	GO_POSITIVE_REGULATION_OF_INTRACELLULAR_SIGNAL_TRANSDUCTION	8/21	137/754	0.023739	0.332205	IL20RA/VEGFA/GADD45B/PRKCA/FGFR3/NOD2/BAX/IL1RN
G4	GO_STRESS_ACTIVATED_PROTEIN_KINASE_SIGNALING_CASCADE	4/21	42/754	0.0249262	0.346768	VEGFA/GADD45B/NOD2/IL1RN
G4	THUM_SYSTOLIC_HEART_FAILURE_UP	4/21	44/754	0.029135	0.362654	VEGFA/ADM/INHBB/GADD45B
G4	GO_RESPONSE_TO_EXTRACELLULAR_STIMULUS	5/21	67/754	0.0315828	0.388734	ADM/SLC2A1/INHBB/NOD2/DSC2
G4	GO_REGULATION_OF_SECRETION	5/21	68/754	0.0334627	0.39353	SLC2A1/INHBB/PRKCA/BMP6/NOD2
G4	GO_REGULATION_OF_SYSTEM_PROCESS	5/21	68/754	0.0334627	0.39353	ADM/INHBB/PRKCA/BMP6/DSC2
G4	GO_DEVELOPMENT_OF_PRIMARY_FEMALE_SEXUAL_CHARACTERISTICS	3/21	27/754	0.0354144	0.396943	VEGFA/INHBB/BAX
G4	GO_CELLULAR_RESPONSE_TO_ABIOTIC_STIMULUS	4/21	47/754	0.0362174	0.40403	BNIP3/SLC2A1/BMP6/BAX
G4	GO_SIGNAL_TRANSDUCTION_BY_PROTEIN_PHOSPHORYLATION	8/21	150/754	0.0395906	0.42584	VEGFA/INHBB/GADD45B/PRKCA/BMP6/FGFR3/NOD2/IL1RN
G4	NUYTTEN_EZH2_TARGETS_UP	5/21	72/754	0.0416988	0.428773	BBC3/VEGFA/BNIP3/ADM/SLC2A1
G4	GO_REGULATION_OF_PROTEIN_LOCALIZATION	6/21	97/754	0.0418868	0.428841	BBC3/SLC2A1/INHBB/PRKCA/BMP6/NOD2
G4	GO_REGULATION_OF_TRANSPORT	8/21	152/754	0.0425693	0.43395	BBC3/VEGFA/SLC2A1/INHBB/PRKCA/BMP6/NOD2/BAX
G4	JAEGER_METASTASIS_DN	4/21	50/754	0.0442418	0.437982	SLC2A1/FGFR3/KRT14/DSC2
G4	GO_POSITIVE_REGULATION_OF_PROTEIN_METABOLIC_PROCESS	10/21	214/754	0.0454714	0.437982	BBC3/VEGFA/INHBB/GADD45B/PRKCA/BMP6/FGFR3/NOD2/BAX/IL1RN
G4	GO_RESPONSE_TO_BIOTIC_STIMULUS	6/21	99/754	0.0457707	0.437982	BNIP3/ADM/PRKCA/BMP6/NOD2/IL1RN
G4	LOPEZ_MBD_TARGETS	5/21	74/754	0.0462563	0.437982	SLC2A1/GADD45B/FGFR3/KRT14/DSC2
G4	GO_FOREBRAIN_DEVELOPMENT	4/21	51/754	0.0471282	0.437982	BNIP3/SLC2A1/BAX/BCL2A1
G4	GO_SEX_DIFFERENTIATION	4/21	51/754	0.0471282	0.437982	VEGFA/INHBB/BMP6/BAX
G4	GO_POSITIVE_REGULATION_OF_MAPK_CASCADE	6/21	100/754	0.0477983	0.437982	VEGFA/GADD45B/PRKCA/FGFR3/NOD2/IL1RN
G4	GO_POSITIVE_REGULATION_OF_TRANSPORT	6/21	101/754	0.0498836	0.437982	BBC3/VEGFA/INHBB/BMP6/NOD2/BAX
